# Supplementary material for: Performance of Localized-Orbital Coupled-Cluster Approaches for the Conformational Energies of Longer n-Alkane Chains
Source: J Phys Chem A. 2022 Dec 12;126(50):9375–91. doi: 10.1021/acs.jpca.2c06407 (PMC9791657; doi:10.1021/acs.jpca.2c06407)
Supplement: Supplementary file 2 — jp2c06407_si_002.zip [file jp2c06407_si_002.zip]

Archive with 12 entries (9 files):
- ESI revision/
- ESI revision/ACONF12 HLCs for ESI.xlsx
- __MACOSX/
- __MACOSX/ESI revision/
- __MACOSX/ESI revision/._ACONF12 HLCs for ESI.xlsx
- ESI revision/DFT results for ESI.xlsx
- __MACOSX/ESI revision/._DFT results for ESI.xlsx
- ESI revision/L-F12 results for ESI.xlsx
- __MACOSX/ESI revision/._L-F12 results for ESI.xlsx
- ESI revision/LNO PNO and DLPNO results for ESI.xlsx
- __MACOSX/ESI revision/._LNO PNO and DLPNO results for ESI.xlsx
- __MACOSX/._ESI revision
