# Supplementary material for: Performance of Localized-Orbital Coupled-Cluster Approaches for the Conformational Energies of Longer n-Alkane Chains
Source: J Phys Chem A. 2022 Dec 12;126(50):9375–91. doi: 10.1021/acs.jpca.2c06407 (PMC9791657; doi:10.1021/acs.jpca.2c06407)
Supplement: Supplementary file 2 — jp2c06407_si_002.zip [file jp2c06407_si_002.zip › ESI revision/ACONF12 HLCs for ESI.xlsx]

## Sheet: HLCs
																																	coeff		0.655634
																																	exp		3.22
Referece is [CCSD(F12*) − MP2-F12]/VTZ-F12 + (T)/AV{D,T}Z																1.04918
																3
			HLC1	HLC2	HLC3	HLC4	HLC5	HLC6	HLC7	HLC8	HLC9	HLC10	HLC11	HLC12	HLC13	HLC14	HLC15	HLC16	HLC17	HLC18	HLC19	HLC20	HLC21	HLC22
			[DF-CCSD(T) − RI-MP2]/AVTZ	[DLPNO-CCSD(T1) − LMP2]/TightPNO/CPS{6,7}/AVTZ	[DLPNO-CCSD(T1) − LMP2]/VeryTightPNO/AVTZ	[DLPNO-CCSD(T1) − LMP2]/ VeryTightPNO/AV{T,Q}Z	[DLPNO-CCSD(T1) − LMP2]/TightPNO/CPS{6,7}/AV{T,Q}Z	[LNO-CCSD(T) − LMP2]/Tight/AVTZ	[LNO-CCSD(T) − LMP2]/vTight/AVTZ	[LNO-CCSD(T) − LMP2]/vvTight/AVTZ	[LNO-CCSD(T) − LMP2]/Tight/AVQZ	[LNO-CCSD(T) − LMP2]/vTight/AVQZ	[LNO-CCSD(T) − LMP2]/vTight/AV5Z	[LNO-CCSD(T) − LMP2]/vTight/AV{T,Q}Z	[LNO-CCSD(T) − LMP2]/Tight/AV{T,Q}Z	[LNO-CCSD(T) − LMP2]/vTight/AV{Q,5}Z	[PNO-LCCSD(T) − LMP2]/Default/AVTZ	[PNO-LCCSD(T) − LMP2]/Tight/AVTZ	[PNO-CCSD(T) − LMP2]/Default/AVQZ	[PNO-CCSD(T) − LMP2]/Tight/AVQZ	[PNO-LCCSD(T) − LMP2]/Default/AV{T,Q}Z	[PNO-LCCSD(T) − LMP2]/Tight/AV{T,Q}Z	[PNO-LCCSD(Ts)-F12b − LMP2-F12]/ Default/VTZ-F12	[PNO-LCCSD(Ts)-F12b − LMP2-F12]/Tight/VTZ-F12
		MAD	0.0350781	0.0503199	0.0727864	0.125033	0.130052	0.0324731	0.0169224	0.0163759	0.00896049	0.0593642	0.0305588	0.0880291	0.0123493	0.00623564	0.0147192	0.0381361	0.0347544	0.0524682	0.0478902	0.0618648	0.0874794	0.0906855
		RMSD	0.0379647	0.0531875	0.0778337	0.131555	0.132363	0.0339297	0.0210994	0.0234128	0.0105739	0.0622228	0.0322929	0.0910896	0.0138931	0.00751507	0.0175841	0.0387708	0.0354172	0.0533765	0.0484587	0.0633406	0.089396	0.0911982
		MSD	0.0350781	0.0503199	0.0727864	0.125033	0.130052	-0.0324731	0.0156434	0.0146015	-0.00709779	0.0593642	0.0305588	0.0880291	0.00953911	0.000336799	0.0147192	0.0381361	0.0347544	0.0524682	0.0478902	0.0618648	0.0874794	0.0906855
																																		PNO-CCSD(T) - LMP2						LNO-CCSD(T) -LMP2							DLPNO-CCSD(T1) - LMP2
																																		Default			Tight			Tight			vTight			vvTight	Tight/TCutPNO=1E-7
		Revised Ref.																																AVTZ	AVQZ	{T,Q}	AVTZ	AVQZ	{T,Q}	AVTZ	AVQZ	{T,Q}	AVTZ	AVQZ	{T,Q}	AVTZ	AVTZ	AVQZ	{T,Q}
CnH2n+2																																	A120_struc.xyz.out	-0.223173	-0.204386	-0.192069	-0.222679	-0.202827	-0.189811	-0.222126	-0.203166	-0.190735	-0.222277	-0.202753	-0.189953	-0.222344	-0.221663	-0.202119	-0.189306
n=12	1	0.216489	0.23773	0.254501	0.254306	0.274313	0.333869	0.197401	0.232969	0.218831	0.211123	0.255862	0.239848	0.270871	0.22012	0.223046	0.231022	0.248212	0.249907	0.25295	0.262288	0.256057	0.277651	0.289614									A121_struc.xyz.out	-0.222805	-0.203988	-0.191651	-0.222284	-0.202424	-0.189403	-0.221812	-0.20283	-0.190384	-0.221905	-0.202345	-0.189521	-0.221996	-0.221246	-0.201649	-0.188801
	2	0.446221	0.47861	0.506175	0.503371	0.547447	0.583953	0.42329	0.464148	0.458282	0.444994	0.500122	0.477177	0.523708	0.459224	0.453104	0.455328	0.47994	0.470978	0.483659	0.481238	0.486097	0.510326	0.523849									A122_struc.xyz.out	-0.222448	-0.203636	-0.191302	-0.221915	-0.202056	-0.189036	-0.221452	-0.202457	-0.190003	-0.221537	-0.201956	-0.189118	-0.221614	-0.220833	-0.201237	-0.188388
	3	0.34453	0.371936	0.433792	0.395412	0.426823	0.458866	0.330688	0.362783	0.349262	0.34962	0.397266	0.378239	0.419874	0.362032	0.358277	0.356363	0.386203	0.375765	0.392103	0.388486	0.395971	0.414296	0.432115									A123_struc.xyz.out	-0.222605	-0.203787	-0.19145	-0.222064	-0.202202	-0.18918	-0.221599	-0.202609	-0.190158	-0.221699	-0.20212	-0.189284	-0.221788	-0.220952	-0.201399	-0.18858
	4	0.458942	0.521587	0.4971	0.577782	0.629441	0.578201	0.417869	0.500748	0.50887	0.44835	0.55013	0.507826	0.582507	0.468334	0.463442	0.486074	0.512004	0.500874	0.521485	0.510578	0.5277	0.556537	0.556644									A124_struc.xyz.out	-0.222399	-0.203588	-0.191255	-0.221864	-0.201996	-0.18897	-0.22146	-0.202452	-0.189989	-0.221479	-0.201876	-0.189025	-0.221533	-0.220855	-0.201256	-0.188407
	5	0.17106	0.190491	0.202359	0.215926	0.254315	0.244547	0.133939	0.170692	0.168747	0.151282	0.204893	0.185797	0.227316	0.162652	0.165762	0.177942	0.203702	0.198418	0.217434	0.211842	0.226437	0.235548	0.25067									A125_struc.xyz.out	-0.22289	-0.20407	-0.191731	-0.222355	-0.20248	-0.18945	-0.221913	-0.202925	-0.190476	-0.222005	-0.202427	-0.189591	-0.222075	-0.221321	-0.201756	-0.188929
	6	0.301215	0.334709	0.355272	0.367742	0.416118	0.411672	0.271997	0.313305	0.316008	0.294398	0.35794	0.325334	0.387203	0.309085	0.291124	0.316934	0.337654	0.328838	0.348414	0.336643	0.355468	0.381931	0.387221									A126_struc.xyz.out	-0.222668	-0.203862	-0.191532	-0.222141	-0.202272	-0.189244	-0.221693	-0.202697	-0.190243	-0.221777	-0.202183	-0.189336	-0.221841	-0.221065	-0.201491	-0.188658
	7	0.279089	0.305387	0.320688	0.335873	0.381688	0.430665	0.242784	0.281797	0.280988	0.259607	0.323677	0.301565	0.351136	0.270636	0.278365	0.291578	0.317238	0.313893	0.332214	0.328524	0.342032	0.364199	0.369969									A127_struc.xyz.out	-0.222709	-0.203886	-0.191545	-0.222174	-0.202297	-0.189266	-0.221739	-0.202752	-0.190304	-0.221828	-0.202237	-0.189393	-0.221897	-0.221129	-0.201507	-0.188642
	8	0.419496	0.483474	0.465044	0.544456	0.61116	0.583305	0.390903	0.461009	0.470713	0.425583	0.512096	0.466971	0.545591	0.44832	0.419626	0.460378	0.471198	0.470519	0.49135	0.477168	0.504562	0.530743	0.522354									A128_struc.xyz.out	-0.22244	-0.203636	-0.191308	-0.221929	-0.202044	-0.189007	-0.221503	-0.202488	-0.190021	-0.221542	-0.201937	-0.189083	-0.221594	-0.220902	-0.201275	-0.188407
	9	0.303298	0.332134	0.346334	0.368373	0.429542	0.428866	0.269959	0.311402	0.308949	0.295492	0.356725	0.33437	0.386441	0.312232	0.310916	0.309632	0.3386	0.33651	0.355456	0.354132	0.366507	0.396209	0.39581									A129_struc.xyz.out	-0.22268	-0.20385	-0.191505	-0.22214	-0.20226	-0.189227	-0.221696	-0.202695	-0.190238	-0.22178	-0.202185	-0.189337	-0.221852	-0.221081	-0.201474	-0.188619
	10	0.339651	0.383222	0.368775	0.431491	0.512278	0.473144	0.304013	0.359593	0.36477	0.336685	0.41506	0.377222	0.451427	0.358106	0.337523	0.354186	0.376859	0.377728	0.398812	0.393162	0.413205	0.443122	0.439452									A1210_struc.xyz.out	-0.222609	-0.203784	-0.191442	-0.222079	-0.202191	-0.189152	-0.221642	-0.20263	-0.190165	-0.221704	-0.202092	-0.189233	-0.221763	-0.221042	-0.201424	-0.188562
	11	0.363757	0.404724	0.438612	0.462461	0.533992	0.525493	0.314641	0.380328	0.381879	0.352189	0.437372	0.399391	0.474772	0.376807	0.359541	0.375457	0.399135	0.400987	0.422551	0.417725	0.437903	0.474919	0.46095									A1211_struc.xyz.out	-0.222575	-0.203747	-0.191403	-0.222043	-0.202153	-0.189113	-0.221625	-0.202605	-0.190135	-0.221671	-0.202056	-0.189196	-0.221736	-0.220954	-0.201344	-0.188488
	12	0.289677	0.310357	0.348613	0.34967	0.416704	0.441472	0.246263	0.282372	0.281344	0.27893	0.334654	0.306392	0.368931	0.300347	0.276741	0.295163	0.320314	0.326062	0.346618	0.346321	0.363863	0.3977	0.393004									A1212_struc.xyz.out	-0.222703	-0.203867	-0.191517	-0.222169	-0.202274	-0.189231	-0.221734	-0.202722	-0.190257	-0.221827	-0.20222	-0.189365	-0.221896	-0.221077	-0.201468	-0.188612
																																	A160_struc.xyz.out	-0.294433	-0.269545	-0.253228	-0.29377	-0.267469	-0.250225	-0.291817	-0.266692	-0.25022	-0.291908	-0.265959	-0.248946	-0.292005
			0.0212412	0.0380125	0.0378169	0.0578243	0.11738	0.0190872	0.0164807	0.0023423	0.00536544	0.039373	0.0233591	0.0543819	0.00363098	0.00655765	0.0145335	0.0317233	0.0334182	0.0364615	0.0457996	0.039568	0.0611624	0.0731252									A1600_struc.xyz.out	-0.293188	-0.26829	-0.251966	-0.292498	-0.266208	-0.248972	-0.292998	-0.267906	-0.251455	-0.293214	-0.267355	-0.2504	-0.293313
			0.0323893	0.0599544	0.0571497	0.101225	0.137732	0.0229312	0.0179269	0.0120613	0.00122683	0.0539011	0.0309561	0.077487	0.0130033	0.00688273	0.00910739	0.0337188	0.0247567	0.0374378	0.035017	0.0398761	0.0641047	0.077628									A161_struc.xyz.out	-0.293759	-0.268843	-0.252506	-0.293052	-0.266744	-0.249494	-0.292442	-0.267312	-0.250835	-0.292543	-0.266619	-0.249623	-0.292634
			0.0274054	0.0892619	0.0508815	0.0822923	0.114336	0.013842	0.0182527	0.00473179	0.00508935	0.0527354	0.0337089	0.0753434	0.0175014	0.0137466	0.0118322	0.0416724	0.0312347	0.0475723	0.0439557	0.0514405	0.0697653	0.0875849									A163_struc.xyz.out	-0.293676	-0.268763	-0.252429	-0.292964	-0.266656	-0.249407	-0.292377	-0.267234	-0.250749	-0.292479	-0.266556	-0.249559	-0.292568
			0.0626451	0.0381582	0.11884	0.170499	0.119259	0.0410726	0.0418058	0.0499283	0.0105917	0.091188	0.0488846	0.123565	0.00939261	0.00450059	0.0271321	0.0530623	0.0419325	0.0625429	0.0516361	0.0687587	0.0975956	0.0977026									A164_struc.xyz.out	-0.293926	-0.269021	-0.252692	-0.293218	-0.266914	-0.249669	-0.292554	-0.26743	-0.250958	-0.29271	-0.266795	-0.249804	-0.292823
			0.0194312	0.0312985	0.044866	0.0832545	0.0734865	0.037121	0.000368504	0.0023129	0.0197785	0.0338323	0.0147365	0.0562556	0.00840815	0.00529845	0.00688125	0.0326413	0.0273574	0.0463736	0.0407822	0.0553769	0.0644875	0.0796094									A162_struc.xyz.out	-0.29344	-0.268518	-0.252179	-0.292716	-0.266403	-0.249152	-0.292125	-0.266983	-0.250499	-0.292178	-0.266232	-0.24922	-0.292295
			0.0334942	0.0540567	0.0665272	0.114902	0.110456	0.0292181	0.01209	0.0147928	0.00681708	0.0567243	0.0241184	0.0859881	0.00786978	0.0100911	0.015719	0.0364392	0.0276232	0.0471983	0.035428	0.0542524	0.0807156	0.0860062									A166_struc.xyz.out	-0.293873	-0.268946	-0.252603	-0.293144	-0.26683	-0.249577	-0.292561	-0.267393	-0.250892	-0.292658	-0.266731	-0.249732	-0.292783
			0.026298	0.041599	0.0567842	0.102599	0.151576	0.0363044	0.00270832	0.00189876	0.0194821	0.0445886	0.0224763	0.0720467	0.00845275	0.000723512	0.0124895	0.0381493	0.0348044	0.0531248	0.0494348	0.0629432	0.0851097	0.0908801									A167_struc.xyz.out	-0.293534	-0.268607	-0.252265	-0.292807	-0.266491	-0.249238	-0.292205	-0.267039	-0.250539	-0.292314	-0.266366	-0.249354	-0.29243
			0.0639784	0.0455479	0.12496	0.191664	0.163809	0.0285927	0.0415135	0.0512169	0.00608679	0.0926004	0.0474746	0.126095	0.0288239	0.00012963	0.0408817	0.0517024	0.0510232	0.0718541	0.0576722	0.0850662	0.111247	0.102858									A165_struc.xyz.out	-0.293487	-0.268546	-0.252194	-0.292746	-0.266431	-0.249177	-0.292181	-0.26702	-0.250523	-0.292238	-0.266293	-0.249282	-0.292369
			0.0288363	0.0430359	0.065075	0.126244	0.125568	0.033339	0.00810404	0.00565132	0.00780656	0.0534272	0.031072	0.0831425	0.0089334	0.00761737	0.00633393	0.0353019	0.0332115	0.0521579	0.0508334	0.0632093	0.0929106	0.0925115									A168_struc.xyz.out	-0.293421	-0.268502	-0.252164	-0.292694	-0.266383	-0.249132	-0.292058	-0.266906	-0.250416	-0.292184	-0.266235	-0.249222	-0.292312
			0.0435707	0.0291233	0.0918399	0.172627	0.133492	0.0356387	0.019942	0.0251188	0.00296648	0.075409	0.0375709	0.111775	0.0184546	0.00212804	0.0145349	0.0372077	0.0380761	0.0591607	0.0535106	0.0735539	0.10347	0.0998001									A169_struc.xyz.out	-0.29396	-0.269045	-0.252709	-0.293256	-0.266944	-0.249693	-0.292617	-0.267475	-0.25099	-0.292761	-0.266831	-0.249829	-0.292858
			0.0409668	0.0748551	0.0987038	0.170235	0.161736	0.0491158	0.0165712	0.018122	0.0115677	0.0736153	0.0356337	0.111015	0.0130502	0.00421575	0.0116999	0.035378	0.03723	0.0587937	0.0539685	0.0741458	0.111162	0.0971926									A1610_struc.xyz.out	-0.293571	-0.268655	-0.252319	-0.292866	-0.266547	-0.24929	-0.29225	-0.267109	-0.250625	-0.292366	-0.266416	-0.249403	-0.29246
			0.02068	0.0589354	0.0599927	0.127027	0.151795	0.0434142	0.00730566	0.00833348	0.0107474	0.0449762	0.016715	0.079254	0.0106701	0.0129362	0.00548533	0.0306364	0.0363851	0.0569404	0.056644	0.0741861	0.108022	0.103327									A1611_struc.xyz.out	-0.294022	-0.269109	-0.252775	-0.293325	-0.267009	-0.249755	-0.292667	-0.26753	-0.25105	-0.292822	-0.266898	-0.249901	-0.292924
																																	A1612_struc.xyz.out	-0.293815	-0.268888	-0.252545	-0.293113	-0.266792	-0.249535	-0.292483	-0.26733	-0.250839	-0.29261	-0.266662	-0.249649	-0.292726
			0.0212412	0.0380125	0.0378169	0.0578243	0.11738	-0.0190872	0.0164807	0.0023423	-0.00536544	0.039373	0.0233591	0.0543819	0.00363098	0.00655765	0.0145335	0.0317233	0.0334182	0.0364615	0.0457996	0.039568	0.0611624	0.0731252									A1614_struc.xyz.out	-0.293637	-0.268714	-0.252373	-0.292937	-0.266623	-0.249371	-0.292258	-0.267092	-0.250591	-0.29241	-0.266469	-0.24946	-0.292529
			0.0323893	0.0599544	0.0571497	0.101225	0.137732	-0.0229312	0.0179269	0.0120613	-0.00122683	0.0539011	0.0309561	0.077487	0.0130033	0.00688273	0.00910739	0.0337188	0.0247567	0.0374378	0.035017	0.0398761	0.0641047	0.077628									A1613_struc.xyz.out	-0.294026	-0.269088	-0.252738	-0.29331	-0.266985	-0.249725	-0.292676	-0.267531	-0.251045	-0.292807	-0.266869	-0.249864	-0.292942
			0.0274054	0.0892619	0.0508815	0.0822923	0.114336	-0.013842	0.0182527	0.00473179	0.00508935	0.0527354	0.0337089	0.0753434	0.0175014	0.0137466	0.0118322	0.0416724	0.0312347	0.0475723	0.0439557	0.0514405	0.0697653	0.0875849									A1615_struc.xyz.out	-0.293308	-0.268381	-0.252039	-0.292598	-0.266266	-0.249002	-0.292123	-0.266924	-0.250403	-0.292072	-0.266092	-0.249059	-0.292141
			0.0626451	0.0381582	0.11884	0.170499	0.119259	-0.0410726	0.0418058	0.0499283	-0.0105917	0.091188	0.0488846	0.123565	0.00939261	0.00450059	0.0271321	0.0530623	0.0419325	0.0625429	0.0516361	0.0687587	0.0975956	0.0977026									A1616_struc.xyz.out	-0.293782	-0.268854	-0.252511	-0.293081	-0.266749	-0.249485	-0.292515	-0.267349	-0.250849	-0.292605	-0.266654	-0.24964	-0.292672
			0.0194312	0.0312985	0.044866	0.0832545	0.0734865	-0.037121	-0.000368504	-0.0023129	-0.0197785	0.0338323	0.0147365	0.0562556	-0.00840815	-0.00529845	0.00688125	0.0326413	0.0273574	0.0463736	0.0407822	0.0553769	0.0644875	0.0796094									A2000_struc.xyz.out	-0.364157	-0.333176	-0.312864	-0.363314	-0.330588	-0.309132	-0.362441	-0.33115	-0.310635	-0.362536	-0.330228	-0.309045	-0.362661
			0.0334942	0.0540567	0.0665272	0.114902	0.110456	-0.0292181	0.01209	0.0147928	-0.00681708	0.0567243	0.0241184	0.0859881	0.00786978	-0.0100911	0.015719	0.0364392	0.0276232	0.0471983	0.035428	0.0542524	0.0807156	0.0860062									A200_struc.xyz.out	-0.365795	-0.334813	-0.3145	-0.364971	-0.332226	-0.310757	-0.363984	-0.332725	-0.312231	-0.364268	-0.332067	-0.310954	-0.364396
			0.026298	0.041599	0.0567842	0.102599	0.151576	-0.0363044	0.00270832	0.00189876	-0.0194821	0.0445886	0.0224763	0.0720467	-0.00845275	-0.000723512	0.0124895	0.0381493	0.0348044	0.0531248	0.0494348	0.0629432	0.0851097	0.0908801									A201_struc.xyz.out	-0.364783	-0.333762	-0.313424	-0.363904	-0.331141	-0.309661	-0.363113	-0.331795	-0.311262	-0.363195	-0.330889	-0.309709	-0.363311
			0.0639784	0.0455479	0.12496	0.191664	0.163809	-0.0285927	0.0415135	0.0512169	0.00608679	0.0926004	0.0474746	0.126095	0.0288239	0.00012963	0.0408817	0.0517024	0.0510232	0.0718541	0.0576722	0.0850662	0.111247	0.102858									A205_struc.xyz.out	-0.365127	-0.334129	-0.313806	-0.364252	-0.331512	-0.310047	-0.363397	-0.332114	-0.311604	-0.363604	-0.331352	-0.310206	-0.363744
			0.0288363	0.0430359	0.065075	0.126244	0.125568	-0.033339	0.00810404	0.00565132	-0.00780656	0.0534272	0.031072	0.0831425	0.0089334	0.00761737	0.00633393	0.0353019	0.0332115	0.0521579	0.0508334	0.0632093	0.0929106	0.0925115									A206_struc.xyz.out	-0.364857	-0.333839	-0.313502	-0.36397	-0.331222	-0.309751	-0.363167	-0.331866	-0.311344	-0.363328	-0.331057	-0.309898	-0.363469
			0.0435707	0.0291233	0.0918399	0.172627	0.133492	-0.0356387	0.019942	0.0251188	-0.00296648	0.075409	0.0375709	0.111775	0.0184546	-0.00212804	0.0145349	0.0372077	0.0380761	0.0591607	0.0535106	0.0735539	0.10347	0.0998001									A207_struc.xyz.out	-0.364935	-0.333916	-0.313578	-0.364057	-0.331309	-0.309838	-0.363226	-0.331935	-0.311419	-0.363399	-0.331135	-0.309982	-0.363549
			0.0409668	0.0748551	0.0987038	0.170235	0.161736	-0.0491158	0.0165712	0.018122	-0.0115677	0.0736153	0.0356337	0.111015	0.0130502	-0.00421575	0.0116999	0.035378	0.03723	0.0587937	0.0539685	0.0741458	0.111162	0.0971926									A203_struc.xyz.out	-0.364255	-0.333227	-0.312884	-0.363362	-0.330591	-0.309106	-0.362637	-0.331315	-0.31078	-0.362629	-0.330306	-0.309113	-0.362762
			0.02068	0.0589354	0.0599927	0.127027	0.151795	-0.0434142	-0.00730566	-0.00833348	-0.0107474	0.0449762	0.016715	0.079254	0.0106701	-0.0129362	0.00548533	0.0306364	0.0363851	0.0569404	0.056644	0.0741861	0.108022	0.103327									A2011_struc.xyz.out	-0.364832	-0.333803	-0.31346	-0.363943	-0.33119	-0.309716	-0.363132	-0.331823	-0.311296	-0.363284	-0.331002	-0.309837	-0.363446
																																	A2010_struc.xyz.out	-0.364809	-0.333792	-0.313457	-0.363913	-0.331159	-0.309685	-0.363139	-0.331832	-0.311305	-0.363281	-0.330999	-0.309835	-0.363422
																																	A204_struc.xyz.out	-0.364363	-0.333335	-0.312992	-0.363478	-0.330713	-0.309231	-0.362708	-0.33139	-0.310856	-0.362768	-0.330449	-0.30926	-0.362899
																																	A2012_struc.xyz.out	-0.364928	-0.333914	-0.31358	-0.364039	-0.331288	-0.309815	-0.363199	-0.331919	-0.311411	-0.363396	-0.331121	-0.309961	-0.363545
																																	A208_struc.xyz.out	-0.36443	-0.333414	-0.313079	-0.363553	-0.330782	-0.309296	-0.36281	-0.331497	-0.310967	-0.362859	-0.330536	-0.309344	-0.362947
																																	A202_struc.xyz.out	-0.363703	-0.332693	-0.312361	-0.36284	-0.330064	-0.308576	-0.362159	-0.330831	-0.310291	-0.362067	-0.329712	-0.308499	-0.362159
																																	A209_struc.xyz.out	-0.364605	-0.333578	-0.313235	-0.363683	-0.330927	-0.309451	-0.362937	-0.331636	-0.311115	-0.363039	-0.330749	-0.309578	-0.363199
																																	A2016_struc.xyz.out	-0.364541	-0.333511	-0.313166	-0.363634	-0.330875	-0.309398	-0.362863	-0.331553	-0.311024	-0.363006	-0.330704	-0.309526	-0.36314
																																	A2013_struc.xyz.out	-0.364789	-0.333765	-0.313424	-0.363894	-0.331136	-0.309658	-0.363116	-0.331814	-0.311291	-0.363267	-0.330982	-0.309815	-0.363412
																																	A2017_struc.xyz.out	-0.364948	-0.333924	-0.313584	-0.364071	-0.331308	-0.309828	-0.363324	-0.332011	-0.311482	-0.363454	-0.331172	-0.310007	-0.363557
																																	A2015_struc.xyz.out	-0.36466	-0.333625	-0.313278	-0.363742	-0.330979	-0.309498	-0.363031	-0.331722	-0.311195	-0.363136	-0.330837	-0.309661	-0.363287
																																	A2019_struc.xyz.out	-0.3647	-0.333674	-0.313331	-0.363788	-0.331032	-0.309556	-0.363002	-0.331683	-0.311149	-0.363159	-0.33086	-0.309683	-0.363311
																																	A2014_struc.xyz.out	-0.364242	-0.333228	-0.312893	-0.36336	-0.330594	-0.309111	-0.362604	-0.331261	-0.310711	-0.362616	-0.33028	-0.309079	-0.362734
																																	A2018_struc.xyz.out	-0.364537	-0.333497	-0.313146	-0.36364	-0.330861	-0.30937	-0.362961	-0.331644	-0.311112	-0.362964	-0.330633	-0.309435	-0.363041
																																	A2020_struc.xyz.out	-0.364125	-0.333104	-0.312765	-0.363243	-0.330455	-0.308959	-0.362581	-0.331239	-0.310691	-0.362507	-0.330144	-0.308927	-0.362582
[truncated: 109 more columns]
