# Supplementary material for: Performance of Localized-Orbital Coupled-Cluster Approaches for the Conformational Energies of Longer n-Alkane Chains
Source: J Phys Chem A. 2022 Dec 12;126(50):9375–91. doi: 10.1021/acs.jpca.2c06407 (PMC9791657; doi:10.1021/acs.jpca.2c06407)
Supplement: Supplementary file 2 — jp2c06407_si_002.zip [file jp2c06407_si_002.zip › ESI revision/DFT results for ESI.xlsx]

## Sheet: Summary
		Revised		-0.216199	-0.268472	-0.265981	0.033268	0.033268	0.151952	0.0834227	-0.112362	0.286387	0.0664153	-0.111475	0.278237	0.0834227	-0.044782	0.0834227	0.0564903	0.216822	0.127613	0.195772	0.108892	-0.0825603	0.0636676	-0.303074	0.0401532	0.197481	-0.172372	0.099585	-0.0579163	0.224178	0.296201	-0.303074	0.236665	0.13619	0.266199	0.0791535	0.160271	-0.304549	0.25896	0.297759	0.173485	-0.303074	-0.0101832	-0.127557	-0.177373	-0.303074	-0.094135
		Ref	Ref	smirnoff99Frosst-1.1.0	OpenFF-1.0.0	OpenFF-2.0.0	UFF	MMFF94	GFN-FF	GFN1-xTB	GFN2-xTB	PM7	PM6	DFTB3	DFTB3	DFTB3	DFTB2	DFTB2	LC-DFTB2	LC-DFTB2	LC-DFTB2	HF-3c	PBEh-3c	B97-3c	r²SCAN-3c	PBE	PBE	PBE	PBE	PBE	PBE	PBE	PBE	TPSS	TPSS	TPSS	TPSS	TPSS	TPSS	B97M	B97M	B97M	B97M	SCAN	SCAN	SCAN	SCAN	r²SCAN	r²SCAN
			OLD											3ob-3-1	3ob-3-1	3ob-3-1	mio-1-1	mio-1-1	ob2-1-1	ob2-1-1	ob2-1-1					def2-QZVPP	def2-QZVPP	def2-QZVPP	def2-QZVPP	def2-QZVPP	def2-QZVPP	def2-QZVPP	def2-QZVPP	def2-QZVPP	def2-QZVPP	def2-QZVPP	def2-QZVPP	def2-QZVPP	def2-QZVPP	def2-QZVPP	def2-QZVPP	def2-QZVPP	def2-QZVPP	def2-QZVPP	def2-QZVPP	def2-QZVPP	def2-QZVPP	def2-QZVPP	def2-QZVPP
													D3H4		D3(BJ)	D4		D4		D3(BJ)	D4						D3(0)-ATM	D3(BJ)-ATM	D3(0M)-ATM	D3(BJM)-ATM	D3(OP)-ATM	D4-ATM	VV10		D3(0)-ATM	D3(BJ)-ATM	D3(OP)-ATM	D4-ATM	VV10		D3(BJ)-ATM	D4-ATM	VV10		D3(0)-ATM	D3(BJ)-ATM	D4-ATM		D3(BJ)-ATM
	MD		0.0564903	0.789258	0.305324	0.564862	-2.83461	-3.33461	-0.397918	-1.96018	-0.463329	-0.719261	-0.133696	-1.44286	-1.34093	-1.48693	-1.5996	-1.55973	-3.44609	-3.49053	-3.36213	-1.61236	-0.737941	-0.0834128	0.0336585	0.150643	0.389108	0.0593271	-0.030938	-0.0945141	-0.0706822	-0.0694443	-0.0886549	-0.141729	0.158547	-0.279517	-0.0918833	-0.489406	-0.588969	0.427038	0.135273	0.0275636	0.171301	0.211902	0.33267	0.264498	0.278088	0.236626	0.298203
	MAD		0.305041	0.978971	0.575896	0.829654	2.87494	3.37243	0.401527	1.98096	0.692862	1.19331	0.480869	1.76842	1.62618	1.5122	1.80792	1.5802	3.44609	3.87204	3.58061	1.80634	0.758565	0.232591	0.139931	2.63477	0.395735	0.0915102	0.281934	0.148137	0.222086	0.104004	0.2248	3.33674	0.203642	0.279517	0.118317	0.489406	0.60672	2.72549	0.178945	0.167199	0.180288	1.36661	0.33936	0.340225	0.416433	1.57172	0.344804
	MAD (Old ref)			0.762772	0.307424	0.563673	2.90821	3.4057	0.55348	2.06438	0.580501	1.4797	0.547284	1.65694	1.90442	1.59562	1.76313	1.66362	3.50258	4.08886	3.70822	2.00211	0.867457	0.15003	0.203599	2.33169	0.435888	0.288992	0.109562	0.247722	0.16417	0.328182	0.521001	3.03367	0.440307	0.415706	0.384516	0.56856	0.766992	2.42094	0.437905	0.464958	0.353773	1.06354	0.329177	0.212668	0.23906	1.26865	0.250669
	RMSD		0.340677	1.15777	0.65684	0.970345	3.08272	3.59935	0.461995	2.07711	0.880739	1.41361	0.597108	2.49399	1.87084	1.59598	2.54702	1.63027	3.60084	4.45914	4.01971	2.04752	0.803771	0.283635	0.172977	2.93983	0.452909	0.120335	0.333378	0.187251	0.279003	0.122923	0.258288	3.78819	0.269872	0.314107	0.147907	0.520251	0.660534	3.00371	0.236112	0.192982	0.215066	1.51389	0.35922	0.392708	0.476964	1.73786	0.405475
	RMSD (Old ref)			0.924532	0.396408	0.721719	3.07746	3.58942	0.652026	2.19669	0.696268	1.70684	0.685664	2.27695	2.14313	1.74999	2.34454	1.75284	3.63677	4.70348	4.24	2.28652	0.969147	0.183163	0.237171	2.60635	0.628153	0.345278	0.13571	0.277061	0.202102	0.357447	0.582441	3.46005	0.549843	0.478744	0.42014	0.637532	0.879179	2.66728	0.523817	0.514212	0.459105	1.17704	0.424629	0.24199	0.263817	1.40128	0.283579
		4.55913	4.61562	5.34839	4.86445	5.12399	1.72452	1.22452	4.16121	2.59895	4.0958	3.83987	4.42543	3.11627	3.2182	3.0722	2.95953	2.9994	1.11304	1.0686	1.197	2.94677	3.82119	4.47572	4.59279	4.70977	4.94824	4.61846	4.52819	4.46462	4.48845	4.48969	4.47047	4.4174	4.71768	4.27961	4.46725	4.06972	3.97016	4.98617	4.6944	4.58669	4.73043	4.77103	4.8918	4.82363	4.83722	4.79576	4.85733
Results	MAD(12)		0.247444	1.2829	0.61826	1.05961	2.33992	2.65368	0.314421	1.94584	0.329689	1.37945	0.592901	0.390482	1.98222	1.57139	0.420947	1.46639	2.72676	4.61639	4.06639	2.02365	0.692506	0.10382	0.162082	1.99433	0.266669	0.0959782	0.207045	0.0743447	0.134896	0.0842981	0.156022	2.29198	0.0692245	0.183874	0.115053	0.370967	0.580179	2.19742	0.0697075	0.141698	0.0882048	1.09453	0.354897	0.410146	0.50049	1.26997	0.44358
w.r.t	MAD(16)		0.31974	1.35518	0.767909	1.04918	2.0815	2.50267	0.464693	2.05349	0.335618	1.43663	0.534754	0.523307	2.25591	1.69473	0.529553	1.72591	3.2426	5.69649	5.05473	2.61708	0.908116	0.146095	0.135919	2.55199	0.276014	0.0853988	0.217657	0.0746191	0.138445	0.0943902	0.254528	2.96479	0.103131	0.239152	0.113753	0.447888	0.757844	2.89182	0.0584196	0.103663	0.128785	1.45724	0.416541	0.520845	0.620925	1.66383	0.538933
NEW REF	MAD(20)		0.326053	0.500747	0.39625	0.52054	3.82298	4.48724	0.400168	1.94231	1.18959	0.889974	0.37323	3.56376	0.912956	1.33061	3.63534	1.52728	4.02186	1.96975	2.10968	1.02585	0.675248	0.376195	0.130522	3.06774	0.566404	0.0939045	0.376761	0.24982	0.339619	0.123046	0.240036	4.23485	0.361819	0.366846	0.123876	0.590696	0.499549	2.89261	0.338934	0.233205	0.274601	1.44872	0.268001	0.154054	0.202859	1.66959	0.131209
Results	MAD(12)			1.03545	0.370816	0.812165	2.58737	2.90112	0.561865	2.19328	0.422257	1.61693	0.713421	0.493944	2.22967	1.81883	0.549082	1.71383	2.97421	4.86383	4.31383	2.2711	0.93995	0.143624	0.140275	1.74689	0.089415	0.169975	0.069335	0.218987	0.140381	0.28154	0.392854	2.04454	0.209752	0.431317	0.346087	0.618411	0.827622	1.94997	0.284261	0.389142	0.174867	0.847086	0.12452	0.162703	0.253046	1.02252	0.196136
w.r.t	MAD(16)			1.03544	0.448168	0.72944	2.33294	2.75411	0.784433	2.37323	0.304992	1.75637	0.536132	0.450665	2.57565	2.01447	0.635652	2.04565	3.56235	6.01624	5.37447	2.93682	1.22786	0.173646	0.207184	2.23225	0.169763	0.247151	0.120087	0.313444	0.197987	0.383155	0.574268	2.64505	0.30302	0.558892	0.423187	0.767628	1.07758	2.57208	0.314574	0.421538	0.2089	1.1375	0.186352	0.207182	0.301184	1.34409	0.22831
OLD REF	MAD(20)			0.386221	0.157265	0.287485	3.55725	4.22151	0.361725	1.7407	0.893956	1.17731	0.461378	3.29802	1.17519	1.129	3.3696	1.32567	3.75613	2.08576	2.01329	1.09174	0.53428	0.134574	0.236882	2.74637	0.849307	0.390872	0.124028	0.21094	0.150389	0.310332	0.551107	3.91348	0.683189	0.290873	0.37517	0.378923	0.480913	2.56772	0.625541	0.54343	0.573283	1.12735	0.561743	0.24566	0.180777	1.34821	0.299931
12	1	1.81605	1.96	2.21511	2.02058	2.03941	0.803212	0.545933	1.55238	0.598341	1.60281	1.13383	1.76398	1.51927	0.74	0.89	1.25308	0.73	-0.20821	-1.04	-0.76	0.529181	1.35689	1.91862	2.02662	2.76701	2.05828	1.93013	1.91568	1.87444	1.95199	1.8708	1.80423	2.82227	1.92404	1.74003	1.8897	1.64056	1.50076	2.79239	1.74191	1.71889	1.81293	2.36423	2.05712	2.07383	2.11973	2.47858	2.12964
	2	2.05095	2.273	2.79869	2.44729	2.52886	1.07932	0.658885	1.9725	0.953077	2.4843	2.11073	3.17785	2.41476	0.78	1.1	2.13212	1.04	-0.176816	-1.89	-1.33	-0.448519	1.20322	2.16789	2.04689	4.07362	2.53187	2.32799	2.37415	2.23177	2.30938	2.1855	2.11462	4.28958	2.22774	2.01941	2.05791	1.79313	1.62162	4.18037	2.0559	1.94927	2.21029	3.01845	2.42847	2.42811	2.52396	3.18236	2.47001
	3	2.49223	2.697	3.14382	2.78614	2.91792	1.17972	0.734186	2.41956	1.16382	2.6721	2.37006	3.1372	2.49938	1.12	1.38	2.2902	1.37	0.00680471	-1.46	-0.95	0.153879	1.58396	2.55448	2.46323	4.1698	2.84477	2.65679	2.6965	2.56254	2.59937	2.51749	2.47945	4.36707	2.60016	2.39502	2.42722	2.17622	2.04912	4.36135	2.51889	2.39662	2.64718	3.35707	2.86179	2.86	2.95915	3.49312	2.89347
	4	3.1561	3.48	4.41767	3.82781	4.25451	1.44327	1.21109	3.01587	1.47135	3.50203	1.85035	3.32832	3.67044	1.03	1.66	3.562	1.8	0.902797	-1.66	-1.03	1.02387	2.3944	3.25568	3.2282	5.80508	3.38399	3.26291	3.46361	3.2428	3.36345	3.16268	2.93951	6.28684	3.15077	2.99245	3.0778	2.84178	2.50282	5.88527	2.99631	2.92445	3.08573	4.52146	3.43963	3.5593	3.62925	4.74211	3.57598
	5	3.66006	3.847	4.46159	3.87801	4.27961	1.34287	1.14834	3.28312	1.80131	3.22108	2.27997	2.93632	3.24543	2.03	2.29	3.18565	2.37	1.4671	0.24	0.6	2.22288	3.11442	3.70223	3.77155	4.93189	3.82115	3.67663	3.75754	3.62491	3.6675	3.58132	3.50721	5.13292	3.68723	3.50228	3.56355	3.35654	3.21174	5.16554	3.69326	3.59902	3.73746	4.45102	3.97193	4.00374	4.06655	4.57086	4.03168
	6	3.8763	4.093	5.04518	4.51179	4.97615	1.69428	1.29894	3.70034	2.11871	3.93111	3.06341	4.0388	3.79673	1.95	2.33	3.78698	2.55	1.21101	-0.65	-0.12	1.92777	3.10458	3.9192	3.99554	5.79287	4.06635	3.89103	4.03607	3.83579	3.86595	3.74112	3.66834	6.13257	3.84784	3.65648	3.65267	3.43582	3.28298	6.08457	3.89942	3.73071	3.97392	4.96	4.25629	4.28216	4.37605	5.11616	4.29697
	7	4.15636	4.39	5.20833	4.50552	4.96988	1.6629	1.31149	3.83677	2.19691	3.96827	2.89635	3.77404	3.80497	2.23	2.56	3.70871	2.66	1.40241	-0.21	0.29	2.13004	3.42401	4.17201	4.21863	5.86274	4.4197	4.22019	4.30965	4.14699	4.19975	4.09455	4.02934	6.10081	4.19734	3.96463	4.00764	3.76803	3.63124	6.15251	4.20728	4.08879	4.32546	5.1126	4.51569	4.54214	4.63062	5.2609	4.57278
	8	4.30521	4.616	6.5512	5.69151	6.33157	1.92645	1.8386	4.01278	2.78136	4.45383	2.24067	3.7624	5.10312	2.33	3.02	5.02388	3.19	2.51128	-0.17	0.5	2.94602	4.10791	4.48972	4.52816	7.12112	4.58309	4.45858	4.68847	4.46301	4.64298	4.37592	4.13957	7.62906	4.3645	4.18818	4.32306	4.06188	3.68011	7.22753	4.20234	4.15964	4.28493	5.7342	4.55397	4.71223	4.80796	5.98492	4.74931
	9	4.89291	5.156	6.27509	5.64759	6.09312	2.12098	1.55622	4.35977	2.42212	4.6802	3.55982	4.80149	4.37141	2.49	2.89	4.33622	3.08	1.03289	-0.84	-0.31	2.39128	3.92122	4.93376	5.07573	6.76148	5.03928	4.83684	4.95942	4.75943	4.79962	4.67838	4.60457	7.0269	4.81449	4.52117	4.63337	4.28603	4.14339	7.18912	4.9514	4.78331	5.06724	6.07161	5.31129	5.38879	5.48552	6.22497	5.40049
	10	5.45383	5.774	7.05948	6.16214	6.89633	2.12098	1.90763	5.04551	2.91394	5.07751	3.37615	4.58575	5.34863	2.88	3.44	5.40892	3.77	2.4854	0.03	0.71	3.20582	4.6758	5.59953	5.61119	7.95286	5.651	5.47901	5.70915	5.43839	5.52124	5.3351	5.18785	8.40756	5.37684	5.19307	5.20265	4.9772	4.7167	8.22892	5.40196	5.25508	5.50005	6.80584	5.84874	5.90927	6.0139	7.00697	5.9213
	11	5.99214	6.298	8.03212	6.8775	7.61797	2.37826	2.13353	5.39794	3.13964	5.4876	3.25936	4.9619	5.68629	3.21	3.79	5.57348	3.93	2.50781	0.02	0.73	3.6263	5.34198	6.19117	6.32074	8.5776	6.32714	6.10842	6.28037	6.05493	6.24523	6.0015	5.82043	8.93226	6.03655	5.74399	5.94094	5.56606	5.25361	8.74901	5.85531	5.78072	6.03743	7.40498	6.36936	6.48714	6.59489	7.63681	6.53212
	12	6.56454	6.802	8.60315	7.47991	8.22665	2.58534	2.22766	6.04708	3.50602	5.70473	3.84217	5.247	5.63688	3.84	4.21	5.51554	4.33	2.55304	0.65	1.29	4.42433	5.87821	6.75822	7.00906	8.5326	6.89008	6.60776	6.71061	6.52316	6.66169	6.46316	6.37663	8.79264	6.64148	6.29348	6.45645	6.06182	5.86044	8.76911	6.45089	6.3298	6.60497	7.74957	7.06116	7.09172	7.21497	7.95851	7.16588
16	`00	-0.48756	0.093	1.02284	0.66516	0.771837	0.520833	0.458082	-0.814797	-1.14535	0.770392	-2.19903	-0.0849512	2.52154	-2.72	-1.3	2.1992	-1.25	-1.17001	-6.05	-5	-3.06516	-1.00507	-0.0697856	-0.342573	4.37388	-0.653214	-0.450111	-0.00423613	-0.31334	-0.114515	-0.465653	-0.873383	5.657	-0.755666	-0.540085	-0.562043	-0.553588	-1.076	4.63749	-0.660007	-0.646346	-0.496769	2.02194	-0.337544	0.0413427	0.203455	2.39441	0.0155027
	1	2.1529	2.49	2.91792	2.58534	2.62926	1.06677	0.734186	1.62319	0.606276	2.51366	1.1437	2.5431	2.58317	0.5	0.98	2.2363	0.81	-0.32199	-2.29	-1.89	-0.128424	1.44638	2.24729	2.23075	4.24287	2.42263	2.26586	2.35585	2.20365	2.32618	2.17866	1.89049	4.46987	2.20519	1.93761	2.14489	1.80124	1.39508	4.51686	2.22018	2.16876	2.22887	3.40215	2.46349	2.57768	2.61013	3.55521	2.57402
	3	2.53527	2.828	3.53915	3.13127	3.16892	1.28012	0.878513	2.07607	1.00232	2.92349	1.49845	3.04765	2.8074	0.9	1.31	2.36008	1.06	-0.232231	-2.12	-1.66	0.229777	1.89068	2.75417	2.71996	4.61678	2.94714	2.73809	2.78955	2.65431	2.81661	2.64533	2.38737	4.79531	2.68941	2.38251	2.62288	2.22576	1.84761	4.79901	2.53895	2.50927	2.62346	3.73989	2.92727	3.00172	3.04801	3.91154	3.03014
	4	2.67503	2.877	3.39483	3.06852	3.14382	1.20482	0.784387	2.33951	1.14461	2.77936	2.14361	3.08271	2.53797	1.16	1.43	2.21751	1.3	-0.0965425	-1.52	-1.08	0.530457	1.79446	2.73482	2.68859	4.20709	2.91994	2.74194	2.77986	2.6524	2.70482	2.62264	2.53338	4.41208	2.74407	2.51053	2.61521	2.32038	2.14466	4.50546	2.72881	2.62812	2.83157	3.56884	3.03029	3.05891	3.13825	3.69294	3.08042
	2	2.94178	3.406	4.21059	3.80898	3.90938	1.5625	1.09187	2.12168	0.518012	3.22231	1.07766	3.19197	3.6756	0.07	0.96	3.34414	0.93	-0.922211	-4.31	-3.58	-0.609267	1.77061	3.1261	3.07486	6.34021	3.00704	2.92635	3.16513	2.90085	3.04224	2.79428	2.50475	6.93176	2.77185	2.53541	2.7767	2.35242	1.93028	6.83681	2.97968	2.88405	3.05388	4.9681	3.31832	3.59438	3.69578	5.22429	3.57524
	6	3.23742	3.472	4.00979	3.66466	3.75251	1.39935	0.953814	2.79541	1.29311	3.26967	2.27948	3.30955	3.00494	1.35	1.67	2.69753	1.58	-0.146322	-1.83	-1.34	0.717816	2.20405	3.31492	3.26535	4.97363	3.43333	3.23627	3.30647	3.13601	3.18728	3.09131	3.02633	5.21954	3.23916	2.96546	3.09743	2.74214	2.60957	5.41815	3.33779	3.20957	3.47056	4.36107	3.70112	3.74091	3.82903	4.49115	3.74636
	7	3.282	3.53	4.38629	3.89056	4.04744	1.65035	1.03539	3.13679	1.55429	3.70322	2.82414	4.1209	3.54172	1.32	1.76	3.16212	1.67	-0.186376	-2.48	-1.78	0.101574	2.12677	3.41725	3.26868	5.89128	3.79557	3.52706	3.60784	3.40042	3.48889	3.33509	3.24653	6.21748	3.45608	3.14934	3.23402	2.85136	2.64912	6.23456	3.38656	3.2312	3.5731	4.68294	3.83549	3.85348	3.98239	4.88557	3.88833
	5	3.34458	3.667	4.39884	3.97213	4.05999	1.62525	1.08559	2.64928	1.07594	3.52297	1.80024	3.54727	3.57686	0.78	1.42	3.18404	1.31	-0.643448	-3.35	-2.69	0.00942256	2.21114	3.46668	3.41013	6.14906	3.58413	3.40059	3.53968	3.31966	3.44638	3.24088	3.06387	6.53245	3.28917	2.97834	3.2078	2.74404	2.46387	6.53688	3.33525	3.23197	3.50191	4.99041	3.78822	3.94623	4.04849	5.20729	3.94994
	8	3.68337	3.959	4.94477	4.39257	4.54944	1.8386	1.15462	3.49511	1.75517	4.1692	3.4413	4.95352	3.99021	1.53	2	3.55425	1.91	-0.191091	-2.76	-1.93	-0.0297074	2.26545	3.82411	3.63027	6.59323	4.24463	3.93706	4.01907	3.7871	3.87634	3.69843	3.5958	6.96452	3.84576	3.51072	3.57889	3.14259	2.89946	6.92636	3.71062	3.51084	3.91246	5.18054	4.26866	4.27662	4.43823	5.41057	4.32231
	9	3.98197	4.237	5.15185	4.48669	4.90085	1.61897	1.28639	3.56992	2.03169	3.91402	2.65369	3.66173	3.782	2.06	2.42	3.62092	2.47	1.28665	-0.43	0.05	2.07087	3.25382	4.05457	4.06846	5.7639	4.18994	4.01024	4.11913	3.94539	4.00399	3.88588	3.74885	6.0675	4.02616	3.79268	3.86225	3.60226	3.362	6.11718	4.0695	3.95192	4.10158	5.05024	4.35468	4.4123	4.49888	5.1968	4.42955
	10	4.0828	4.407	5.82329	5.05773	5.51581	1.92018	1.49975	3.93753	2.29115	4.47386	2.67395	4.24199	4.52999	1.91	2.49	4.2313	2.48	1.23214	-1.39	-0.67	1.73447	3.28421	4.22644	4.16089	6.90464	4.49677	4.26328	4.42212	4.19134	4.33198	4.12021	3.89758	7.36217	4.19991	3.94703	4.01961	3.71971	3.34463	7.11499	4.02135	3.91379	4.13774	5.5392	4.5075	4.55643	4.66916	5.76733	4.58604
	11	4.35361	4.558	5.66014	5.00125	5.39658	1.74448	1.42445	3.94658	2.10854	3.8757	2.78973	3.88296	3.8047	2.37	2.66	3.58943	2.63	1.28906	-0.19	0.27	2.53813	3.63578	4.47096	4.6151	5.8589	4.55703	4.355	4.42091	4.28246	4.37066	4.23555	4.13512	6.08641	4.40834	4.13628	4.27534	3.94913	3.75131	6.15276	4.35287	4.2477	4.42559	5.31027	4.73522	4.77804	4.86068	5.45229	4.81263
	12	4.53877	4.794	6.14959	5.50953	5.92996	2.01431	1.58132	4.22172	2.36093	4.49846	2.8894	4.14297	4.35304	2.21	2.66	4.18636	2.76	0.951476	-1.23	-0.59	2.28582	3.68645	4.66985	4.73478	6.73454	4.73442	4.51626	4.66519	4.44259	4.52713	4.36908	4.23416	7.12009	4.50124	4.24377	4.32457	4.01563	3.76674	7.11915	4.51845	4.38207	4.62378	5.81848	4.98702	5.01973	5.13486	6.01037	5.04929
	14	4.94717	5.211	6.76455	5.99899	6.44452	2.32179	1.63152	4.69227	2.64681	5.00997	4.11269	5.55535	4.82025	2.58	3.02	4.47553	2.99	1.0554	-1.27	-0.52	2.15878	3.76809	5.00747	5.10814	7.42433	5.3136	5.02075	5.1181	4.90658	4.99058	4.7985	4.7477	7.82461	5.03085	4.69622	4.77038	4.36114	4.19036	7.78487	4.91736	4.70843	5.08906	6.28241	5.44184	5.46101	5.61499	6.51323	5.524
	13	5.01992	5.221	6.19352	5.49071	5.91114	1.9139	1.54367	4.42009	2.3852	4.44759	3.13702	4.10183	4.27205	2.66	2.97	4.05358	2.98	1.33381	-0.34	0.19	2.81922	4.11771	5.14571	5.18875	6.68903	5.19235	4.97026	5.05958	4.88015	4.93982	4.81275	4.75403	6.96399	5.02245	4.72866	4.85007	4.49038	4.33575	7.13075	5.07805	4.93314	5.17921	6.12995	5.50102	5.53864	5.64097	6.28143	5.56888
	15	5.84487	6.446	8.35215	7.19753	7.9882	2.55396	2.30296	4.97785	2.45115	6.10644	2.17702	4.95882	6.60933	1.8	3.02	6.52598	3.31	1.66741	-2.83	-1.89	2.35406	4.83037	6.09112	6.041	10.2615	5.95441	5.82474	6.24356	5.83828	6.06711	5.70696	5.17757	11.0819	5.64135	5.36069	5.59492	5.19387	4.46195	10.6536	5.70959	5.62892	5.74465	8.36944	6.22955	6.58127	6.65158	8.68137	6.52388
	16	6.10653	6.48	8.35843	7.37324	7.95682	2.63554	2.13981	5.15243	3.25125	5.78446	3.37465	5.12085	5.84505	3.41	3.96	5.604	3.96	2.21041	-0.21	0.42	4.03226	5.52154	6.24235	6.55506	8.59938	6.46162	6.1908	6.33278	6.11961	6.30473	6.09246	5.84329	8.93509	6.20933	5.83967	6.06891	5.66786	5.28067	8.91647	6.08324	6.01645	6.21025	7.59769	6.56947	6.65608	6.73125	7.84977	6.72574
20	0	2.19831	1.525	0.991465	1.35542	1.22364	0.069026	-0.156877	2.28854	2.71781	0.548861	4.05134	1.48794	-2.37564	4.8	2.83	-2.02825	2.71	1.49354	8.15	6.76	5.26639	2.7139	1.60586	1.92143	-4.57916	2.35384	1.99307	1.3793	1.76249	1.47518	1.9898	2.52014	-6.40449	2.45895	2.01639	2.10774	1.99092	2.64209	-4.52627	2.63498	2.61124	2.39998	-1.21298	2.03358	1.54665	1.33024	-1.74383	1.55933
	1	4.1496	4.05	3.99724	3.65838	3.75878	1.19854	0.784387	3.52053	2.38158	3.26313	3.76211	3.2388	1.65629	3.89	3.23	1.52232	2.96	1.57008	3.6	3.17	3.87791	3.73698	3.88736	4.12034	2.10017	4.46825	4.08823	3.79391	3.90491	3.87379	4.09249	4.07246	1.19974	4.32303	3.79642	4.01652	3.75111	3.6674	2.43224	4.44853	4.44138	4.35072	3.34779	4.24973	4.10348	4.03072	3.21045	4.14524
	5	4.8075	4.274	4.11019	4.14784	4.03489	1.19227	0.602409	4.56916	3.58793	3.07716	6.06305	4.6435	0.113111	5.87	4.18	0.0280844	3.81	1.44996	6.63	5.7	5.57475	4.48552	4.31041	4.69217	-0.233447	5.40154	4.84164	4.21832	4.51728	4.3385	4.72615	5.11757	-1.89952	5.29829	4.58432	4.86514	4.37413	4.75757	-0.130121	5.18286	5.09347	5.05277	2.35023	5.03748	4.58037	4.43954	1.98715	4.65581
	6	4.99225	4.495	4.53689	4.47414	4.39257	1.44327	0.709086	4.77784	3.75312	3.60704	6.09593	4.96197	0.62158	5.76	4.22	0.457328	3.82	1.22609	5.81	5	5.23035	4.58206	4.47898	4.81089	0.614203	5.71164	5.09827	4.50619	4.759	4.62275	4.96611	5.27901	-0.987819	5.49988	4.73401	5.02714	4.49553	4.78637	0.726087	5.34532	5.26418	5.2601	2.79629	5.24428	4.79335	4.65838	2.49477	4.88194
	7	5.2733	4.806	4.90712	4.87575	4.72515	1.5374	0.803212	4.80939	3.71715	3.65053	6.08169	5.02769	0.700968	5.92	4.37	0.481224	3.9	1.03791	5.7	4.88	5.49578	4.88386	4.84747	5.23977	0.788607	5.96989	5.35773	4.75028	5.01882	4.9044	5.23655	5.59869	-0.852191	5.785	4.98962	5.35678	4.76396	5.12567	0.917215	5.61717	5.55026	5.59694	3.08246	5.52715	5.09853	4.96877	2.77328	5.18825
	3	4.84911	4.846	5.43423	4.83182	5.04518	1.7131	1.20482	4.47671	2.71293	4.11684	3.98408	4.60896	2.84351	3.92	3.55	2.60916	3.26	1.3802	2.34	2.1	3.41412	4.12248	4.68086	4.70673	4.01857	5.39586	4.95584	4.74023	4.76015	4.85107	4.88499	4.7582	3.25816	5.14522	4.48958	4.89156	4.35491	4.11983	4.29909	5.11016	5.08557	5.05325	4.5908	4.98109	4.93716	4.86103	4.52726	4.95683
	11	5.60335	5.117	5.2899	5.14558	5.1142	1.6378	0.909889	5.35646	3.90306	4.03044	6.42966	5.35035	1.13142	6	4.52	0.969747	4.16	1.30227	5.61	4.9	5.41061	5.00046	5.17138	5.47385	1.50751	6.32443	5.69715	5.13047	5.3467	5.20909	5.53046	5.87753	-0.0366577	6.09244	5.30215	5.59816	5.01647	5.33611	1.69874	5.97445	5.85547	5.91035	3.59878	5.92898	5.49721	5.39204	3.31836	5.58736
	10	5.58463	5.125	5.2648	5.12675	5.10165	1.688	0.884788	5.32888	4.01648	4.16664	6.61195	5.6536	1.21369	6.06	4.58	1.06035	4.22	1.34596	5.65	4.91	5.39565	5.00224	5.11551	5.39947	1.51324	6.32842	5.69567	5.12732	5.34273	5.20124	5.5297	5.89056	-0.0537314	6.08214	5.28071	5.58307	4.99608	5.36183	1.71784	5.99373	5.86997	5.96739	3.619	5.92689	5.49512	5.37593	3.32228	5.56698
	4	5.31305	5.236	5.81074	5.54718	5.63504	1.88253	1.18599	4.75834	2.99371	4.44138	5.07053	5.48977	2.41729	4.28	3.64	2.32569	3.5	0.507111	2.15	1.84	3.58587	4.32721	5.04701	5.21582	3.72934	5.75831	5.27701	5.01591	5.0345	4.99928	5.11278	5.2271	2.85696	5.53248	4.83314	5.15249	4.57625	4.62936	4.1617	5.65234	5.50558	5.6162	4.77698	5.59495	5.46743	5.40741	4.63066	5.4629
	12	5.74407	5.245	5.44678	5.35266	5.31501	1.74448	0.897339	5.5066	4.16581	4.28144	7.04127	5.92468	1.14751	6.26	4.7	1.0341	4.39	1.32625	5.86	5.12	5.59955	5.03749	5.23639	5.53271	1.36492	6.39273	5.76257	5.17862	5.40391	5.22214	5.58478	5.96945	-0.201731	6.19113	5.40244	5.66715	5.09907	5.46635	1.64428	6.16002	6.00453	6.08865	3.59969	6.04303	5.59051	5.49211	3.30128	5.68333
	8	5.28175	5.264	5.65386	4.90085	5.38403	1.56877	1.29267	5.25954	3.50323	4.60568	4.8606	4.54492	3.06738	4.66	4.1	2.93083	3.92	2.64803	3.94	3.77	4.65577	4.83401	5.10212	5.19	4.25736	5.99526	5.53236	5.31063	5.31774	5.3381	5.45737	5.36856	3.58348	5.75512	5.23535	5.3812	5.0707	4.86231	4.30515	5.46444	5.38149	5.38925	4.74905	5.5416	5.30379	5.23271	4.6758	5.35678
	2	5.05006	5.364	6.44452	5.76681	6.33785	2.13981	1.6378	4.43322	2.80097	5.40089	3.71297	5.0188	4.49163	2.71	3.15	4.59402	3.37	1.63506	0.04	0.28	3.12302	4.42427	4.88669	5.05768	6.52683	5.21257	4.98812	5.11136	4.92837	5.00412	4.93652	4.54397	6.50733	4.97809	4.52002	4.81995	4.43364	3.90556	6.87488	5.14482	5.07713	5.02857	5.94	5.04753	5.29956	5.24086	6.02961	5.25406
	9	5.77278	5.416	5.42168	5.24598	5.17068	1.67545	0.966365	5.2364	3.70702	4.15799	6.19198	5.53897	1.62024	5.82	4.52	1.3138	4.05	1.23036	4.98	4.31	5.13491	5.09603	5.36344	5.58396	2.3175	6.56458	5.93928	5.39901	5.59048	5.5003	5.7555	5.99002	0.842077	6.30546	5.45544	5.86211	5.15614	5.33825	2.48896	6.13723	6.03245	6.05981	4.11323	6.09089	5.74949	5.63229	3.85632	5.81015
	16	6.00602	5.576	6.06174	5.71661	5.74171	1.99548	1.07304	5.87533	4.47607	4.87691	7.15139	6.55913	1.98905	6.31	4.94	1.71551	4.54	1.52522	5.26	4.73	5.16096	5.28966	5.61606	5.72325	2.67407	6.98192	6.28696	5.72907	5.90679	5.81513	6.09401	6.39844	1.179	6.62022	5.77246	6.07355	5.43613	5.68353	2.83545	6.39441	6.27717	6.41983	4.25999	6.38306	5.95664	5.87384	4.02305	6.04915
	13	6.11757	5.712	5.87976	5.74171	5.74171	1.90763	1.04167	5.71087	4.08256	4.65459	6.91481	6.20087	1.6754	6.17	4.76	1.57336	4.48	1.24094	5.24	4.54	5.45268	5.28854	5.63573	5.98144	2.29104	6.79294	6.15291	5.60931	5.79588	5.6419	5.96245	6.26635	0.757313	6.53547	5.69075	6.01735	5.37476	5.66192	2.60502	6.54683	6.37657	6.4651	4.35913	6.46493	6.07101	5.96634	4.08683	6.14438
	17	6.32888	5.937	6.49472	6.08684	6.33785	1.90135	1.28639	5.82856	4.5406	4.77876	6.11984	5.32562	2.02307	6.59	5.23	2.03203	4.99	2.51058	6.66	5.82	6.88252	6.19729	5.83499	6.31275	2.25991	6.93913	6.33334	5.84029	6.03193	5.93531	6.22706	6.42627	0.733093	6.7498	5.9522	6.28662	5.75872	5.92878	2.50889	6.75518	6.6754	6.5939	4.46949	6.58186	6.20273	6.03717	4.16761	6.24862
	15	6.51723	6.139	6.20607	6.03664	6.04292	1.98921	1.16089	5.91517	3.94585	4.9103	6.68422	6.16847	2.06079	6.04	4.77	1.94679	4.52	1.15285	4.69	4.06	5.37339	5.50982	6.05799	6.41775	3.11214	7.14775	6.51449	6.01979	6.1616	6.02866	6.30869	6.64184	1.66119	6.85868	5.99855	6.36096	5.66739	6.00169	3.45278	6.89206	6.71771	6.88485	5.1004	6.97716	6.62698	6.52485	4.85542	6.68578
	19	6.65435	6.217	6.62022	6.41942	6.43825	2.17118	1.17972	6.34458	4.54974	5.25978	7.74552	6.98796	2.15055	6.56	5.15	1.99664	4.88	1.28178	5.13	4.57	5.58197	5.59692	6.16191	6.38799	3.00838	7.37058	6.6942	6.15802	6.3106	6.13035	6.45407	6.87751	1.56033	7.09818	6.23574	6.51902	5.84729	6.25878	3.44525	7.14515	6.93004	7.15719	4.96163	7.10834	6.69623	6.62566	4.67987	6.75064
	14	6.37711	6.414	7.19753	6.69553	7.16616	2.34061	1.69428	6.01552	3.8631	5.79415	6.06462	6.43922	4.09323	4.62	4.32	4.13726	4.44	1.62758	1.94	2.01	4.60243	5.42503	6.23854	6.41465	6.11411	6.81246	6.36316	6.25826	6.16145	6.12221	6.20386	6.18166	5.5884	6.46927	5.89503	6.0758	5.62811	5.52206	6.45897	6.53286	6.33302	6.53135	6.31892	6.63532	6.50456	6.49947	6.3027	6.53346
	18	6.74072	6.753	7.53639	6.86495	7.34186	2.39709	1.68173	6.19088	3.89445	6.03241	5.58414	6.18433	3.79258	5.18	4.69	3.8687	4.7	2.06029	3.31	2.99	5.40379	5.76162	6.41095	6.87918	5.35007	7.09263	6.57706	6.37145	6.3552	6.35855	6.50034	6.44435	4.56625	6.90532	6.1665	6.51561	6.00821	5.90557	5.89076	7.06858	6.96129	7.02086	6.56295	7.13194	7.01979	6.91293	6.46497	7.0322
	20	7.93775	8.208	9.02359	8.10115	8.94201	2.82379	2.22766	6.87381	4.2367	7.36479	5.97115	7.02288	6.02687	4.97	5.17	6.38863	5.63	3.2882	2.32	2.46	5.23324	6.83498	7.70966	7.86384	8.78037	8.17914	7.84306	7.92004	7.71463	7.71193	7.76071	7.48887	8.45062	7.80602	7.24481	7.46961	7.09525	6.7354	9.31442	8.21589	8.06459	8.17598	8.60317	8.06312	8.2076	8.13991	8.64213	8.17152
		12	12	12	12	12	12	12	12	12	12	12	12	12	12	12	12	12	12	9	9	10	11	12	12	12	12	12	12	12	12	12	12	12	12	12	12	12	12	12	12	12	12	12	12	12	12	12	12
		11	11	11	11	11	11	11	11	11	11	10	9	11	11	11	11	11	11	12	12	12	12	11	11	11	11	11	11	11	11	11	11	11	11	11	11	11	11	11	11	11	11	11	11	11	11	11	11
		10	10	10	10	10	10	10	10	10	10	7	10	10	9	10	10	10	10	10	10	11	10	10	10	10	10	10	10	10	10	10	10	10	10	10	10	10	10	10	10	10	10	10	10	10	10	10	10
		9	9	9	9	9	8	8	9	9	8	11	8	8	10	9	8	9	9	11	11	9	9	9	9	7	9	9	9	9	9	9	9	6	9	9	9	9	9	8	9	9	9	8	9	9	9	8	9
		8	8	8	8	8	9	9	8	8	9	8	11	9	7	8	9	8	5	2	4	6	7	8	8	9	8	8	8	8	8	8	8	9	8	8	8	8	8	9	8	8	8	9	8	8	8	9	8
		7	7	7	6	6	6	7	7	7	7	5	5	7	8	7	6	7	7	7	7	8	8	7	7	8	7	7	7	7	7	7	7	7	7	7	7	7	7	7	7	7	7	7	7	7	7	7	7
		6	6	6	7	7	7	6	6	6	6	6	6	6	6	6	7	6	6	6	6	7	6	6	6	6	6	6	6	6	6	6	6	8	6	6	6	6	6	6	5	6	5	6	6	6	6	6	6
		5	5	4	4	4	5	4	5	4	5	9	7	4	5	4	4	4	2	5	5	4	4	5	5	4	5	5	5	5	5	5	5	4	5	5	5	5	5	4	6	5	6	5	5	5	5	5	5
		4	4	5	5	5	3	5	4	5	4	2	3	5	4	5	5	5	8	8	8	5	5	4	4	5	4	4	4	4	4	4	4	5	4	4	4	4	4	5	4	4	4	4	4	4	4	4	4
		3	3	3	3	3	3	3	3	3	3	3	4	3	3	3	3	3	4	3	3	3	3	3	3	3	3	3	3	3	3	3	3	3	3	3	3	3	3	3	3	3	3	3	3	3	3	3	3
		2	2	2	2	2	2	2	2	2	2	4	2	1	2	2	1	2	3	4	2	2	2	2	2	1	2	2	2	2	2	2	2	1	2	2	2	2	2	2	2	2	2	2	2	2	2	2	2
		1	1	1	1	1	1	1	1	1	1	1	1	2	1	1	2	1	1	1	1	1	1	1	1	2	1	1	1	1	1	1	1	2	1	1	1	1	1	1	1	1	1	1	1	1	1	1	1
		17	17	17	17	17	17	17	17	17	17	17	17	17	17	17	17	17	17	17	17	17	17	17	17	15	17	17	17	17	17	17	17	13	17	17	17	17	17	15	17	17	17	17	17	17	17	17	17
		16	16	16	16	16	16	16	16	15	16	15	16	15	15	15	15	16	14	11	12	15	16	16	16	16	16	16	16	16	16	16	16	16	16	16	16	16	16	16	16	16	16	16	16	16	16	16	16
		15	15	14	14	14	14	14	15	14	14	14	15	14	13	14	14	14	13	10	10	11	13	14	14	14	14	15	14	14	14	14	15	15	15	15	14	15	15	14	15	15	15	14	15	15	15	14	15
		14	14	15	15	15	15	15	13	12	15	12	14	16	12	12	16	13	9	8	8	10	14	15	15	17	15	14	15	15	15	15	13	17	14	14	15	14	13	17	14	14	14	15	14	14	14	15	14
		13	13	12	12	12	12	10	14	16	13	16	13	10	16	16	10	15	16	16	16	16	15	13	13	8	13	13	13	13	13	13	14	8	13	13	13	13	14	8	13	13	13	11	13	13	13	9	13
		12	12	13	13	13	13	13	11	11	12	10	12	13	10	11	13	11	10	9	9	9	11	12	12	13	12	12	12	12	12	12	12	14	12	12	12	12	11	13	11	12	12	13	12	12	12	13	12
		11	11	11	11	11	9	12	10	10	10	6	7	12	11	10	12	10	11	12	11	12	12	11	11	10	10	10	10	10	10	10	10	10	10	10	10	10	10	10	10	11	10	12	10	11	11	12	11
		10	10	10	10	10	10	11	12	13	11	13	11	11	14	13	11	12	15	15	15	13	10	10	10	9	11	11	11	11	11	11	11	9	11	11	11	11	12	9	12	10	11	10	11	10	10	10	10
		9	9	9	9	9	7	9	9	9	7	2	4	7	9	9	9	9	12	13	14	14	9	9	9	7	8	9	9	9	9	9	9	6	9	9	9	9	9	7	9	9	9	8	9	9	9	8	9
		8	8	8	8	8	11	8	8	8	8	9	10	9	6	8	7	8	5	4	4	7	8	8	8	12	9	8	8	8	8	8	8	12	8	8	8	8	7	12	7	7	8	9	8	8	8	11	8
		7	7	6	6	6	5	6	7	6	5	8	5	4	7	7	4	7	6	7	7	8	7	7	7	4	7	7	6	7	7	7	7	4	7	7	7	7	8	6	8	8	7	6	7	7	7	6	7
		6	6	7	7	7	8	7	6	7	9	7	9	8	4	5	8	6	4	1	2	3	6	6	6	11	6	6	7	6	6	6	6	11	6	6	6	6	6	11	6	6	6	7	6	6	6	7	6
		5	5	5	4	4	4	4	5	5	4	5	6	5	5	5	5	5	8	5	6	5	5	5	5	5	5	5	5	5	5	5	5	5	5	5	5	5	5	5	5	5	5	5	5	5	5	5	5
		4	4	3	3	3	3	3	3	2	3	1	1	3	3	2	3	3	7	6	5	6	4	4	4	3	3	3	3	3	3	4	4	3	3	4	4	4	4	3	4	4	4	3	4	4	4	3	4
		3	3	4	5	5	6	5	4	4	6	4	8	6	2	4	6	4	3	3	3	2	3	3	3	6	4	4	4	4	4	3	3	7	4	3	3	3	3	4	3	3	3	4	3	3	3	4	3
		2	2	2	2	1	2	1	2	3	1	11	3	1	8	2	1	2	2	14	12	4	2	2	2	1	2	2	2	2	2	2	2	1	2	2	2	2	2	1	2	2	2	1	2	2	2	1	2
		1	1	1	1	2	1	2	1	1	2	3	2	2	1	1	2	1	1	2	1	1	1	1	1	2	1	1	1	1	1	1	1	2	1	1	1	1	1	2	1	1	1	2	1	1	1	2	1
		21	21	21	21	21	21	21	21	19	21	18	21	21	15	21	21	21	9	1	1	11	21	21	21	21	21	21	21	21	21	21	21	21	21	21	21	21	21	21	21	21	21	21	21	21	21	21	21
		20	20	20	20	20	19	18	20	21	19	20	20	13	20	19	13	20	7	15	15	18	20	20	20	14	20	20	20	20	20	20	20	10	20	20	20	20	20	14	20	20	20	17	20	20	20	17	20
		19	19	19	19	19	20	20	17	15	20	13	17	20	10	15	20	16	10	3	3	4	16	19	19	20	17	19	19	19	19	19	17	20	17	17	18	18	16	20	17	17	18	20	18	19	19	20	19
		17	18	18	18	18	18	19	15	12	18	10	16	19	12	14	19	15	18	5	5	13	15	18	17	19	16	16	18	18	18	16	15	19	16	16	16	16	15	19	16	16	16	19	16	18	18	19	18
		15	17	17	16	17	17	17	14	13	17	11	14	18	9	12	18	14	20	6	8	5	13	16	13	18	14	14	16	15	16	14	13	18	13	14	14	14	13	18	14	13	14	18	15	16	16	18	16
		18	16	13	17	16	12	7	18	20	15	19	18	6	19	18	6	19	11	17	18	20	19	17	18	6	18	18	17	17	17	18	18	6	18	19	17	19	18	6	19	18	17	9	19	17	17	9	17
		11	15	15	13	14	15	14	10	9	16	7	12	17	8	10	17	11	14	8	7	7	12	11	11	16	12	11	12	11	12	11	12	15	11	11	11	12	12	16	12	12	12	16	11	11	12	15	11
		12	14	16	14	15	13	16	11	7	13	6	9	15	6	9	15	10	12	7	6	9	11	12	12	15	11	12	13	12	13	12	11	16	12	12	12	13	10	15	11	11	11	14	12	12	13	14	12
		13	13	10	10	10	10	8	16	17	11	16	11	7	18	17	7	17	21	19	20	19	18	14	14	7	15	15	15	14	15	15	16	7	15	15	15	15	17	7	13	14	13	7	13	13	11	8	13
		10	12	12	11	12	11	15	9	5	12	3	8	16	4	7	16	9	13	4	4	2	10	10	10	17	10	10	11	10	11	10	10	17	10	10	10	10	9	17	9	10	9	15	10	10	10	16	10
		14	11	11	15	11	16	5	12	16	10	17	19	5	16	16	5	13	2	14	14	16	14	13	15	5	13	13	10	13	10	13	14	5	14	13	13	11	14	5	15	15	15	8	14	14	15	7	14
		16	10	6	7	5	5	4	19	18	4	21	15	2	21	20	2	18	5	21	21	21	17	15	16	2	19	17	14	16	14	17	19	2	19	18	19	17	19	2	18	19	19	4	17	15	14	4	15
		9	9	14	12	13	14	13	13	14	14	8	10	14	11	10	14	12	17	12	12	15	9	9	9	11	9	9	9	9	9	9	9	12	9	9	9	9	11	13	10	9	10	13	9	9	9	13	9
		8	8	8	9	8	6	11	6	3	7	2	3	11	3	4	11	5	8	9	9	14	7	8	8	10	5	7	7	7	7	7	6	11	6	7	7	7	6	10	8	8	8	12	8	8	8	12	8
		7	7	9	8	8	8	12	8	6	9	4	5	12	5	6	12	7	16	10	11	6	8	7	7	12	8	8	8	8	8	8	7	13	7	8	8	8	7	11	6	6	7	11	7	7	7	11	7
		6	6	5	5	5	9	6	7	2	8	9	13	10	1	1	8	2	3	2	2	1	2	6	6	13	6	6	6	6	6	5	5	14	5	5	5	4	4	12	5	5	5	10	6	6	6	10	6
		4	5	7	6	7	7	10	5	8	6	5	7	9	7	5	10	6	19	13	13	10	5	5	3	8	3	4	5	4	5	4	3	8	4	4	4	5	3	8	4	4	4	5	4	4	4	5	4
		3	4	4	4	4	4	9	2	1	5	1	2	8	2	3	9	3	15	11	10	3	4	4	5	9	2	2	4	3	3	3	2	9	2	2	2	3	2	9	2	3	2	6	3	3	3	6	3
		5	3	3	3	3	3	2	4	11	3	12	4	3	17	13	3	8	6	20	19	17	6	3	4	3	7	5	3	5	4	6	8	3	8	6	6	6	8	3	7	7	6	3	5	5	5	3	5
		2	2	2	2	2	2	3	3	10	2	15	6	4	13	8	4	4	4	16	16	8	3	2	2	4	4	3	2	2	2	2	4	4	3	3	3	2	5	4	3	2	3	2	2	2	2	2	2
		1	1	1	1	1	1	1	1	4	1	14	1	1	14	2	1	1	1	18	17	12	1	1	1	1	1	1	1	1	1	1	1	1	1	1	1	1	1	1	1	1	1	1	1	1	1	1	1
[truncated: 143 more columns]

## Sheet: ACONFL all stat wrt Old Ref
		Ref	smirnoff99Frosst-1.1.0	OpenFF-1.0.0	OpenFF-2.0.0	UFF	MMFF94	GFN-FF	GFN1-xTB	GFN2-xTB	PM7	PM6	DFTB3	DFTB3	DFTB3	DFTB2	DFTB2	LC-DFTB2	LC-DFTB2	LC-DFTB2	HF-3c	PBEh-3c	B97-3c	r²SCAN-3c	PBE	PBE	PBE	PBE	PBE	PBE	PBE	PBE	TPSS	TPSS	TPSS	TPSS	TPSS	TPSS	B97M	B97M	B97M	B97M	SCAN	SCAN	SCAN	SCAN	r²SCAN	r²SCAN	r²SCAN
		OLD											3ob-3-1	3ob-3-1	3ob-3-1	mio-1-1	mio-1-1	ob2-1-1	ob2-1-1	ob2-1-1					def2-QZVPP	def2-QZVPP	def2-QZVPP	def2-QZVPP	def2-QZVPP	def2-QZVPP	def2-QZVPP	def2-QZVPP	def2-QZVPP	def2-QZVPP	def2-QZVPP	def2-QZVPP	def2-QZVPP	def2-QZVPP	def2-QZVPP	def2-QZVPP	def2-QZVPP	def2-QZVPP	def2-QZVPP	def2-QZVPP	def2-QZVPP	def2-QZVPP	def2-QZVPP	def2-QZVPP	def2-QZVPP
												D3H4		D3(BJ)	D4		D4		D3(BJ)	D4						D3(0)-ATM	D3(BJ)-ATM	D3(0M)-ATM	D3(BJM)-ATM	D3(OP)-ATM	D4-ATM	VV10		D3(0)-ATM	D3(BJ)-ATM	D3(OP)-ATM	D4-ATM	VV10		D3(BJ)-ATM	D4-ATM	VV10		D3(0)-ATM	D3(BJ)-ATM	D4-ATM		D3(BJ)-ATM	D4-ATM
	MD		0.732768	0.248833	0.508372	-2.8911	-3.3911	-0.454408	-2.01667	-0.519819	-0.775752	-0.190186	-1.49935	-1.39742	-1.54342	-1.65609	-1.61622	-3.50258	-3.54702	-3.41862	-1.66885	-0.794432	-0.139903	-0.0228319	0.0941531	0.332618	0.00283678	-0.0874283	-0.151004	-0.127173	-0.125935	-0.145145	-0.198219	0.102056	-0.336007	-0.148374	-0.545897	-0.64546	0.370547	0.0787825	-0.0289267	0.114811	0.155412	0.276179	0.208008	0.221598	0.180136	0.241712	0.24129
	MAD		0.762772	0.307424	0.563673	2.90821	3.4057	0.55348	2.06438	0.580501	1.4797	0.547284	1.65694	1.90442	1.59562	1.76313	1.66362	3.50258	4.08886	3.70822	2.00211	0.867457	0.15003	0.203599	2.33169	0.435888	0.288992	0.109562	0.247722	0.16417	0.328182	0.521001	3.03367	0.440307	0.415706	0.384516	0.56856	0.766992	2.42094	0.437905	0.464958	0.353773	1.06354	0.329177	0.212668	0.23906	1.26865	0.250669	0.252577
	RMSD		0.924532	0.396408	0.721719	3.07746	3.58942	0.652026	2.19669	0.696268	1.70684	0.685664	2.27695	2.14313	1.74999	2.34454	1.75284	3.63677	4.70348	4.24	2.28652	0.969147	0.183163	0.237171	2.60635	0.628153	0.345278	0.13571	0.277061	0.202102	0.357447	0.582441	3.46005	0.549843	0.478744	0.42014	0.637532	0.879179	2.66728	0.523817	0.514212	0.459105	1.17704	0.424629	0.24199	0.263817	1.40128	0.283579	0.286212
	SD		0.569469	0.311713	0.517487	1.06538	1.18855	0.472349	0.87977	0.467928	1.5358	0.665447	1.73101	1.64137	0.833197	1.67644	0.685339	0.988731	3.12027	2.53358	1.57892	0.560724	0.11942	0.238467	2.63109	0.538271	0.348772	0.10485	0.234652	0.15867	0.337924	0.569793	3.48944	0.545774	0.344484	0.397059	0.332651	0.603	2.66824	0.523116	0.51861	0.44903	1.17858	0.325819	0.124916	0.144611	1.40376	0.149804	0.1555
	Max		1.9352	1.07551	1.71557	0.427833	0.365082	0.76354	1.19281	0.677392	2.52634	0.99452	2.42854	3.275	1.305	2.1062	1.185	-0.03146	6.625	5.235	3.74139	1.1889	0.08086	0.43377	4.28088	1.40592	0.71096	0.15307	0.33079	0.23913	0.51801	0.99514	5.564	1.04422	0.49139	0.59114	0.46592	1.11709	4.54449	1.10998	1.08624	0.94019	1.92894	0.89134	0.48798	0.47923	2.30141	0.54678	0.54999
	Min		-0.533535	-0.39162	-0.30136	-5.38421	-5.98034	-1.46815	-3.99485	-1.25801	-4.26898	-1.555	-4.16089	-4.646	-3.426	-4.32478	-3.136	-4.98615	-9.276	-8.336	-4.09194	-1.69355	-0.49834	-0.435573	-6.10416	-0.746214	-0.62126	-0.38155	-0.60772	-0.49607	-0.73904	-1.26843	-7.92949	-0.848666	-1.08531	-0.85108	-1.25213	-1.98405	-6.05127	-0.753007	-0.81708	-0.70135	-2.73798	-0.430544	-0.06444	-0.19476	-3.26883	-0.10994	-0.14352
	ErrRange		2.46873	1.46713	2.01693	5.81204	6.34542	2.23169	5.18766	1.9354	6.79532	2.54952	6.58943	7.921	4.731	6.43098	4.321	4.95469	15.901	13.571	7.83333	2.88245	0.5792	0.869343	10.385	2.15213	1.33222	0.53462	0.93851	0.7352	1.25705	2.26357	13.4935	1.89289	1.5767	1.44222	1.71805	3.10114	10.5958	1.86299	1.90332	1.64154	4.66692	1.32188	0.55242	0.67399	5.57024	0.65672	0.69351
	r_s		0.978817	0.978748	0.97725	0.951706	0.920599	0.955222	0.864732	0.966031	0.650302	0.874804	0.88249	0.717301	0.885811	0.880494	0.943032	0.676792	0.300208	0.364788	0.645577	0.950827	0.987062	0.976672	0.852885	0.959935	0.974556	0.98894	0.980666	0.989324	0.974124	0.955942	0.810863	0.958972	0.96888	0.966764	0.976239	0.945699	0.868579	0.960202	0.962819	0.963086	0.943514	0.976239	0.985714	0.987446	0.934911	0.985714	0.985714
	r_p		0.987607	0.990865	0.986703	0.97598	0.946671	0.970125	0.843887	0.981226	0.704472	0.907817	0.897752	0.675365	0.892584	0.892281	0.94078	0.735109	0.319995	0.37348	0.669132	0.967052	0.997249	0.99303	0.892779	0.974497	0.986535	0.997492	0.993012	0.994933	0.989556	0.963714	0.843684	0.973303	0.984109	0.982988	0.988544	0.950111	0.896513	0.983061	0.984626	0.982661	0.970347	0.984795	0.996779	0.996898	0.961709	0.995315	0.995022
	MAD(12)		1.03545	0.370816	0.812165	2.58737	2.90112	0.561865	2.19328	0.422257	1.61693	0.713421	0.493944	2.22967	1.81883	0.549082	1.71383	2.97421	4.86383	4.31383	2.2711	0.93995	0.143624	0.140275	1.74689	0.089415	0.169975	0.069335	0.218987	0.140381	0.28154	0.392854	2.04454	0.209752	0.431317	0.346087	0.618411	0.827622	1.94997	0.284261	0.389142	0.174867	0.847086	0.12452	0.162703	0.253046	1.02252	0.196136	0.188704
	MAD(16)		1.03544	0.448168	0.72944	2.33294	2.75411	0.784433	2.37323	0.304992	1.75637	0.536132	0.450665	2.57565	2.01447	0.635652	2.04565	3.56235	6.01624	5.37447	2.93682	1.22786	0.173646	0.207184	2.23225	0.169763	0.247151	0.120087	0.313444	0.197987	0.383155	0.574268	2.64505	0.30302	0.558892	0.423187	0.767628	1.07758	2.57208	0.314574	0.421538	0.2089	1.1375	0.186352	0.207182	0.301184	1.34409	0.22831	0.221856
	MAD(20)		0.386221	0.157265	0.287485	3.55725	4.22151	0.361725	1.7407	0.893956	1.17731	0.461378	3.29802	1.17519	1.129	3.3696	1.32567	3.75613	2.08576	2.01329	1.09174	0.53428	0.134574	0.236882	2.74637	0.849307	0.390872	0.124028	0.21094	0.150389	0.310332	0.551107	3.91348	0.683189	0.290873	0.37517	0.378923	0.480913	2.56772	0.625541	0.54343	0.573283	1.12735	0.561743	0.24566	0.180777	1.34821	0.299931	0.313946
12	1	1.96	2.21511	2.02058	2.03941	0.803212	0.545933	1.55238	0.598341	1.60281	1.13383	1.76398	1.51927	0.74	0.89	1.25308	0.73	-0.20821	-1.04	-0.76	0.529181	1.35689	1.91862	2.02662	2.76701	2.05828	1.93013	1.91568	1.87444	1.95199	1.8708	1.80423	2.82227	1.92404	1.74003	1.8897	1.64056	1.50076	2.79239	1.74191	1.71889	1.81293	2.36423	2.05712	2.07383	2.11973	2.47858	2.12964	2.13063
	2	2.273	2.79869	2.44729	2.52886	1.07932	0.658885	1.9725	0.953077	2.4843	2.11073	3.17785	2.41476	0.78	1.1	2.13212	1.04	-0.176816	-1.89	-1.33	-0.448519	1.20322	2.16789	2.04689	4.07362	2.53187	2.32799	2.37415	2.23177	2.30938	2.1855	2.11462	4.28958	2.22774	2.01941	2.05791	1.79313	1.62162	4.18037	2.0559	1.94927	2.21029	3.01845	2.42847	2.42811	2.52396	3.18236	2.47001	2.46407
	3	2.697	3.14382	2.78614	2.91792	1.17972	0.734186	2.41956	1.16382	2.6721	2.37006	3.1372	2.49938	1.12	1.38	2.2902	1.37	0.00680471	-1.46	-0.95	0.153879	1.58396	2.55448	2.46323	4.1698	2.84477	2.65679	2.6965	2.56254	2.59937	2.51749	2.47945	4.36707	2.60016	2.39502	2.42722	2.17622	2.04912	4.36135	2.51889	2.39662	2.64718	3.35707	2.86179	2.86	2.95915	3.49312	2.89347	2.89365
	4	3.48	4.41767	3.82781	4.25451	1.44327	1.21109	3.01587	1.47135	3.50203	1.85035	3.32832	3.67044	1.03	1.66	3.562	1.8	0.902797	-1.66	-1.03	1.02387	2.3944	3.25568	3.2282	5.80508	3.38399	3.26291	3.46361	3.2428	3.36345	3.16268	2.93951	6.28684	3.15077	2.99245	3.0778	2.84178	2.50282	5.88527	2.99631	2.92445	3.08573	4.52146	3.43963	3.5593	3.62925	4.74211	3.57598	3.54424
	5	3.847	4.46159	3.87801	4.27961	1.34287	1.14834	3.28312	1.80131	3.22108	2.27997	2.93632	3.24543	2.03	2.29	3.18565	2.37	1.4671	0.24	0.6	2.22288	3.11442	3.70223	3.77155	4.93189	3.82115	3.67663	3.75754	3.62491	3.6675	3.58132	3.50721	5.13292	3.68723	3.50228	3.56355	3.35654	3.21174	5.16554	3.69326	3.59902	3.73746	4.45102	3.97193	4.00374	4.06655	4.57086	4.03168	4.02858
	6	4.093	5.04518	4.51179	4.97615	1.69428	1.29894	3.70034	2.11871	3.93111	3.06341	4.0388	3.79673	1.95	2.33	3.78698	2.55	1.21101	-0.65	-0.12	1.92777	3.10458	3.9192	3.99554	5.79287	4.06635	3.89103	4.03607	3.83579	3.86595	3.74112	3.66834	6.13257	3.84784	3.65648	3.65267	3.43582	3.28298	6.08457	3.89942	3.73071	3.97392	4.96	4.25629	4.28216	4.37605	5.11616	4.29697	4.28888
	7	4.39	5.20833	4.50552	4.96988	1.6629	1.31149	3.83677	2.19691	3.96827	2.89635	3.77404	3.80497	2.23	2.56	3.70871	2.66	1.40241	-0.21	0.29	2.13004	3.42401	4.17201	4.21863	5.86274	4.4197	4.22019	4.30965	4.14699	4.19975	4.09455	4.02934	6.10081	4.19734	3.96463	4.00764	3.76803	3.63124	6.15251	4.20728	4.08879	4.32546	5.1126	4.51569	4.54214	4.63062	5.2609	4.57278	4.56984
	8	4.616	6.5512	5.69151	6.33157	1.92645	1.8386	4.01278	2.78136	4.45383	2.24067	3.7624	5.10312	2.33	3.02	5.02388	3.19	2.51128	-0.17	0.5	2.94602	4.10791	4.48972	4.52816	7.12112	4.58309	4.45858	4.68847	4.46301	4.64298	4.37592	4.13957	7.62906	4.3645	4.18818	4.32306	4.06188	3.68011	7.22753	4.20234	4.15964	4.28493	5.7342	4.55397	4.71223	4.80796	5.98492	4.74931	4.73298
	9	5.156	6.27509	5.64759	6.09312	2.12098	1.55622	4.35977	2.42212	4.6802	3.55982	4.80149	4.37141	2.49	2.89	4.33622	3.08	1.03289	-0.84	-0.31	2.39128	3.92122	4.93376	5.07573	6.76148	5.03928	4.83684	4.95942	4.75943	4.79962	4.67838	4.60457	7.0269	4.81449	4.52117	4.63337	4.28603	4.14339	7.18912	4.9514	4.78331	5.06724	6.07161	5.31129	5.38879	5.48552	6.22497	5.40049	5.39354
	10	5.774	7.05948	6.16214	6.89633	2.12098	1.90763	5.04551	2.91394	5.07751	3.37615	4.58575	5.34863	2.88	3.44	5.40892	3.77	2.4854	0.03	0.71	3.20582	4.6758	5.59953	5.61119	7.95286	5.651	5.47901	5.70915	5.43839	5.52124	5.3351	5.18785	8.40756	5.37684	5.19307	5.20265	4.9772	4.7167	8.22892	5.40196	5.25508	5.50005	6.80584	5.84874	5.90927	6.0139	7.00697	5.9213	5.9026
	11	6.298	8.03212	6.8775	7.61797	2.37826	2.13353	5.39794	3.13964	5.4876	3.25936	4.9619	5.68629	3.21	3.79	5.57348	3.93	2.50781	0.02	0.73	3.6263	5.34198	6.19117	6.32074	8.5776	6.32714	6.10842	6.28037	6.05493	6.24523	6.0015	5.82043	8.93226	6.03655	5.74399	5.94094	5.56606	5.25361	8.74901	5.85531	5.78072	6.03743	7.40498	6.36936	6.48714	6.59489	7.63681	6.53212	6.52969
	12	6.802	8.60315	7.47991	8.22665	2.58534	2.22766	6.04708	3.50602	5.70473	3.84217	5.247	5.63688	3.84	4.21	5.51554	4.33	2.55304	0.65	1.29	4.42433	5.87821	6.75822	7.00906	8.5326	6.89008	6.60776	6.71061	6.52316	6.66169	6.46316	6.37663	8.79264	6.64148	6.29348	6.45645	6.06182	5.86044	8.76911	6.45089	6.3298	6.60497	7.74957	7.06116	7.09172	7.21497	7.95851	7.16588	7.17175
16	`00	0.093	1.02284	0.66516	0.771837	0.520833	0.458082	-0.814797	-1.14535	0.770392	-2.19903	-0.0849512	2.52154	-2.72	-1.3	2.1992	-1.25	-1.17001	-6.05	-5	-3.06516	-1.00507	-0.0697856	-0.342573	4.37388	-0.653214	-0.450111	-0.00423613	-0.31334	-0.114515	-0.465653	-0.873383	5.657	-0.755666	-0.540085	-0.562043	-0.553588	-1.076	4.63749	-0.660007	-0.646346	-0.496769	2.02194	-0.337544	0.0413427	0.203455	2.39441	0.0155027	0.00138109
	1	2.49	2.91792	2.58534	2.62926	1.06677	0.734186	1.62319	0.606276	2.51366	1.1437	2.5431	2.58317	0.5	0.98	2.2363	0.81	-0.32199	-2.29	-1.89	-0.128424	1.44638	2.24729	2.23075	4.24287	2.42263	2.26586	2.35585	2.20365	2.32618	2.17866	1.89049	4.46987	2.20519	1.93761	2.14489	1.80124	1.39508	4.51686	2.22018	2.16876	2.22887	3.40215	2.46349	2.57768	2.61013	3.55521	2.57402	2.56972
	3	2.828	3.53915	3.13127	3.16892	1.28012	0.878513	2.07607	1.00232	2.92349	1.49845	3.04765	2.8074	0.9	1.31	2.36008	1.06	-0.232231	-2.12	-1.66	0.229777	1.89068	2.75417	2.71996	4.61678	2.94714	2.73809	2.78955	2.65431	2.81661	2.64533	2.38737	4.79531	2.68941	2.38251	2.62288	2.22576	1.84761	4.79901	2.53895	2.50927	2.62346	3.73989	2.92727	3.00172	3.04801	3.91154	3.03014	3.02707
	4	2.877	3.39483	3.06852	3.14382	1.20482	0.784387	2.33951	1.14461	2.77936	2.14361	3.08271	2.53797	1.16	1.43	2.21751	1.3	-0.0965425	-1.52	-1.08	0.530457	1.79446	2.73482	2.68859	4.20709	2.91994	2.74194	2.77986	2.6524	2.70482	2.62264	2.53338	4.41208	2.74407	2.51053	2.61521	2.32038	2.14466	4.50546	2.72881	2.62812	2.83157	3.56884	3.03029	3.05891	3.13825	3.69294	3.08042	3.08061
	2	3.406	4.21059	3.80898	3.90938	1.5625	1.09187	2.12168	0.518012	3.22231	1.07766	3.19197	3.6756	0.07	0.96	3.34414	0.93	-0.922211	-4.31	-3.58	-0.609267	1.77061	3.1261	3.07486	6.34021	3.00704	2.92635	3.16513	2.90085	3.04224	2.79428	2.50475	6.93176	2.77185	2.53541	2.7767	2.35242	1.93028	6.83681	2.97968	2.88405	3.05388	4.9681	3.31832	3.59438	3.69578	5.22429	3.57524	3.55242
	6	3.472	4.00979	3.66466	3.75251	1.39935	0.953814	2.79541	1.29311	3.26967	2.27948	3.30955	3.00494	1.35	1.67	2.69753	1.58	-0.146322	-1.83	-1.34	0.717816	2.20405	3.31492	3.26535	4.97363	3.43333	3.23627	3.30647	3.13601	3.18728	3.09131	3.02633	5.21954	3.23916	2.96546	3.09743	2.74214	2.60957	5.41815	3.33779	3.20957	3.47056	4.36107	3.70112	3.74091	3.82903	4.49115	3.74636	3.74531
	7	3.53	4.38629	3.89056	4.04744	1.65035	1.03539	3.13679	1.55429	3.70322	2.82414	4.1209	3.54172	1.32	1.76	3.16212	1.67	-0.186376	-2.48	-1.78	0.101574	2.12677	3.41725	3.26868	5.89128	3.79557	3.52706	3.60784	3.40042	3.48889	3.33509	3.24653	6.21748	3.45608	3.14934	3.23402	2.85136	2.64912	6.23456	3.38656	3.2312	3.5731	4.68294	3.83549	3.85348	3.98239	4.88557	3.88833	3.8847
	5	3.667	4.39884	3.97213	4.05999	1.62525	1.08559	2.64928	1.07594	3.52297	1.80024	3.54727	3.57686	0.78	1.42	3.18404	1.31	-0.643448	-3.35	-2.69	0.00942256	2.21114	3.46668	3.41013	6.14906	3.58413	3.40059	3.53968	3.31966	3.44638	3.24088	3.06387	6.53245	3.28917	2.97834	3.2078	2.74404	2.46387	6.53688	3.33525	3.23197	3.50191	4.99041	3.78822	3.94623	4.04849	5.20729	3.94994	3.93021
	8	3.959	4.94477	4.39257	4.54944	1.8386	1.15462	3.49511	1.75517	4.1692	3.4413	4.95352	3.99021	1.53	2	3.55425	1.91	-0.191091	-2.76	-1.93	-0.0297074	2.26545	3.82411	3.63027	6.59323	4.24463	3.93706	4.01907	3.7871	3.87634	3.69843	3.5958	6.96452	3.84576	3.51072	3.57889	3.14259	2.89946	6.92636	3.71062	3.51084	3.91246	5.18054	4.26866	4.27662	4.43823	5.41057	4.32231	4.31893
	9	4.237	5.15185	4.48669	4.90085	1.61897	1.28639	3.56992	2.03169	3.91402	2.65369	3.66173	3.782	2.06	2.42	3.62092	2.47	1.28665	-0.43	0.05	2.07087	3.25382	4.05457	4.06846	5.7639	4.18994	4.01024	4.11913	3.94539	4.00399	3.88588	3.74885	6.0675	4.02616	3.79268	3.86225	3.60226	3.362	6.11718	4.0695	3.95192	4.10158	5.05024	4.35468	4.4123	4.49888	5.1968	4.42955	4.42901
	10	4.407	5.82329	5.05773	5.51581	1.92018	1.49975	3.93753	2.29115	4.47386	2.67395	4.24199	4.52999	1.91	2.49	4.2313	2.48	1.23214	-1.39	-0.67	1.73447	3.28421	4.22644	4.16089	6.90464	4.49677	4.26328	4.42212	4.19134	4.33198	4.12021	3.89758	7.36217	4.19991	3.94703	4.01961	3.71971	3.34463	7.11499	4.02135	3.91379	4.13774	5.5392	4.5075	4.55643	4.66916	5.76733	4.58604	4.58134
	11	4.558	5.66014	5.00125	5.39658	1.74448	1.42445	3.94658	2.10854	3.8757	2.78973	3.88296	3.8047	2.37	2.66	3.58943	2.63	1.28906	-0.19	0.27	2.53813	3.63578	4.47096	4.6151	5.8589	4.55703	4.355	4.42091	4.28246	4.37066	4.23555	4.13512	6.08641	4.40834	4.13628	4.27534	3.94913	3.75131	6.15276	4.35287	4.2477	4.42559	5.31027	4.73522	4.77804	4.86068	5.45229	4.81263	4.81398
	12	4.794	6.14959	5.50953	5.92996	2.01431	1.58132	4.22172	2.36093	4.49846	2.8894	4.14297	4.35304	2.21	2.66	4.18636	2.76	0.951476	-1.23	-0.59	2.28582	3.68645	4.66985	4.73478	6.73454	4.73442	4.51626	4.66519	4.44259	4.52713	4.36908	4.23416	7.12009	4.50124	4.24377	4.32457	4.01563	3.76674	7.11915	4.51845	4.38207	4.62378	5.81848	4.98702	5.01973	5.13486	6.01037	5.04929	5.04785
	14	5.211	6.76455	5.99899	6.44452	2.32179	1.63152	4.69227	2.64681	5.00997	4.11269	5.55535	4.82025	2.58	3.02	4.47553	2.99	1.0554	-1.27	-0.52	2.15878	3.76809	5.00747	5.10814	7.42433	5.3136	5.02075	5.1181	4.90658	4.99058	4.7985	4.7477	7.82461	5.03085	4.69622	4.77038	4.36114	4.19036	7.78487	4.91736	4.70843	5.08906	6.28241	5.44184	5.46101	5.61499	6.51323	5.524	5.52389
	13	5.221	6.19352	5.49071	5.91114	1.9139	1.54367	4.42009	2.3852	4.44759	3.13702	4.10183	4.27205	2.66	2.97	4.05358	2.98	1.33381	-0.34	0.19	2.81922	4.11771	5.14571	5.18875	6.68903	5.19235	4.97026	5.05958	4.88015	4.93982	4.81275	4.75403	6.96399	5.02245	4.72866	4.85007	4.49038	4.33575	7.13075	5.07805	4.93314	5.17921	6.12995	5.50102	5.53864	5.64097	6.28143	5.56888	5.56471
	15	6.446	8.35215	7.19753	7.9882	2.55396	2.30296	4.97785	2.45115	6.10644	2.17702	4.95882	6.60933	1.8	3.02	6.52598	3.31	1.66741	-2.83	-1.89	2.35406	4.83037	6.09112	6.041	10.2615	5.95441	5.82474	6.24356	5.83828	6.06711	5.70696	5.17757	11.0819	5.64135	5.36069	5.59492	5.19387	4.46195	10.6536	5.70959	5.62892	5.74465	8.36944	6.22955	6.58127	6.65158	8.68137	6.52388	6.46492
	16	6.48	8.35843	7.37324	7.95682	2.63554	2.13981	5.15243	3.25125	5.78446	3.37465	5.12085	5.84505	3.41	3.96	5.604	3.96	2.21041	-0.21	0.42	4.03226	5.52154	6.24235	6.55506	8.59938	6.46162	6.1908	6.33278	6.11961	6.30473	6.09246	5.84329	8.93509	6.20933	5.83967	6.06891	5.66786	5.28067	8.91647	6.08324	6.01645	6.21025	7.59769	6.56947	6.65608	6.73125	7.84977	6.72574	6.72826
20	0	1.525	0.991465	1.35542	1.22364	0.069026	-0.156877	2.28854	2.71781	0.548861	4.05134	1.48794	-2.37564	4.8	2.83	-2.02825	2.71	1.49354	8.15	6.76	5.26639	2.7139	1.60586	1.92143	-4.57916	2.35384	1.99307	1.3793	1.76249	1.47518	1.9898	2.52014	-6.40449	2.45895	2.01639	2.10774	1.99092	2.64209	-4.52627	2.63498	2.61124	2.39998	-1.21298	2.03358	1.54665	1.33024	-1.74383	1.55933	1.57129
	1	4.05	3.99724	3.65838	3.75878	1.19854	0.784387	3.52053	2.38158	3.26313	3.76211	3.2388	1.65629	3.89	3.23	1.52232	2.96	1.57008	3.6	3.17	3.87791	3.73698	3.88736	4.12034	2.10017	4.46825	4.08823	3.79391	3.90491	3.87379	4.09249	4.07246	1.19974	4.32303	3.79642	4.01652	3.75111	3.6674	2.43224	4.44853	4.44138	4.35072	3.34779	4.24973	4.10348	4.03072	3.21045	4.14524	4.21025
	5	4.274	4.11019	4.14784	4.03489	1.19227	0.602409	4.56916	3.58793	3.07716	6.06305	4.6435	0.113111	5.87	4.18	0.0280844	3.81	1.44996	6.63	5.7	5.57475	4.48552	4.31041	4.69217	-0.233447	5.40154	4.84164	4.21832	4.51728	4.3385	4.72615	5.11757	-1.89952	5.29829	4.58432	4.86514	4.37413	4.75757	-0.130121	5.18286	5.09347	5.05277	2.35023	5.03748	4.58037	4.43954	1.98715	4.65581	4.66895
	6	4.495	4.53689	4.47414	4.39257	1.44327	0.709086	4.77784	3.75312	3.60704	6.09593	4.96197	0.62158	5.76	4.22	0.457328	3.82	1.22609	5.81	5	5.23035	4.58206	4.47898	4.81089	0.614203	5.71164	5.09827	4.50619	4.759	4.62275	4.96611	5.27901	-0.987819	5.49988	4.73401	5.02714	4.49553	4.78637	0.726087	5.34532	5.26418	5.2601	2.79629	5.24428	4.79335	4.65838	2.49477	4.88194	4.88723
	7	4.806	4.90712	4.87575	4.72515	1.5374	0.803212	4.80939	3.71715	3.65053	6.08169	5.02769	0.700968	5.92	4.37	0.481224	3.9	1.03791	5.7	4.88	5.49578	4.88386	4.84747	5.23977	0.788607	5.96989	5.35773	4.75028	5.01882	4.9044	5.23655	5.59869	-0.852191	5.785	4.98962	5.35678	4.76396	5.12567	0.917215	5.61717	5.55026	5.59694	3.08246	5.52715	5.09853	4.96877	2.77328	5.18825	5.20472
	3	4.846	5.43423	4.83182	5.04518	1.7131	1.20482	4.47671	2.71293	4.11684	3.98408	4.60896	2.84351	3.92	3.55	2.60916	3.26	1.3802	2.34	2.1	3.41412	4.12248	4.68086	4.70673	4.01857	5.39586	4.95584	4.74023	4.76015	4.85107	4.88499	4.7582	3.25816	5.14522	4.48958	4.89156	4.35491	4.11983	4.29909	5.11016	5.08557	5.05325	4.5908	4.98109	4.93716	4.86103	4.52726	4.95683	4.97448
	11	5.117	5.2899	5.14558	5.1142	1.6378	0.909889	5.35646	3.90306	4.03044	6.42966	5.35035	1.13142	6	4.52	0.969747	4.16	1.30227	5.61	4.9	5.41061	5.00046	5.17138	5.47385	1.50751	6.32443	5.69715	5.13047	5.3467	5.20909	5.53046	5.87753	-0.0366577	6.09244	5.30215	5.59816	5.01647	5.33611	1.69874	5.97445	5.85547	5.91035	3.59878	5.92898	5.49721	5.39204	3.31836	5.58736	5.59476
	10	5.125	5.2648	5.12675	5.10165	1.688	0.884788	5.32888	4.01648	4.16664	6.61195	5.6536	1.21369	6.06	4.58	1.06035	4.22	1.34596	5.65	4.91	5.39565	5.00224	5.11551	5.39947	1.51324	6.32842	5.69567	5.12732	5.34273	5.20124	5.5297	5.89056	-0.0537314	6.08214	5.28071	5.58307	4.99608	5.36183	1.71784	5.99373	5.86997	5.96739	3.619	5.92689	5.49512	5.37593	3.32228	5.56698	5.57206
	4	5.236	5.81074	5.54718	5.63504	1.88253	1.18599	4.75834	2.99371	4.44138	5.07053	5.48977	2.41729	4.28	3.64	2.32569	3.5	0.507111	2.15	1.84	3.58587	4.32721	5.04701	5.21582	3.72934	5.75831	5.27701	5.01591	5.0345	4.99928	5.11278	5.2271	2.85696	5.53248	4.83314	5.15249	4.57625	4.62936	4.1617	5.65234	5.50558	5.6162	4.77698	5.59495	5.46743	5.40741	4.63066	5.4629	5.4655
	12	5.245	5.44678	5.35266	5.31501	1.74448	0.897339	5.5066	4.16581	4.28144	7.04127	5.92468	1.14751	6.26	4.7	1.0341	4.39	1.32625	5.86	5.12	5.59955	5.03749	5.23639	5.53271	1.36492	6.39273	5.76257	5.17862	5.40391	5.22214	5.58478	5.96945	-0.201731	6.19113	5.40244	5.66715	5.09907	5.46635	1.64428	6.16002	6.00453	6.08865	3.59969	6.04303	5.59051	5.49211	3.30128	5.68333	5.69766
	8	5.264	5.65386	4.90085	5.38403	1.56877	1.29267	5.25954	3.50323	4.60568	4.8606	4.54492	3.06738	4.66	4.1	2.93083	3.92	2.64803	3.94	3.77	4.65577	4.83401	5.10212	5.19	4.25736	5.99526	5.53236	5.31063	5.31774	5.3381	5.45737	5.36856	3.58348	5.75512	5.23535	5.3812	5.0707	4.86231	4.30515	5.46444	5.38149	5.38925	4.74905	5.5416	5.30379	5.23271	4.6758	5.35678	5.38193
	2	5.364	6.44452	5.76681	6.33785	2.13981	1.6378	4.43322	2.80097	5.40089	3.71297	5.0188	4.49163	2.71	3.15	4.59402	3.37	1.63506	0.04	0.28	3.12302	4.42427	4.88669	5.05768	6.52683	5.21257	4.98812	5.11136	4.92837	5.00412	4.93652	4.54397	6.50733	4.97809	4.52002	4.81995	4.43364	3.90556	6.87488	5.14482	5.07713	5.02857	5.94	5.04753	5.29956	5.24086	6.02961	5.25406	5.22048
	9	5.416	5.42168	5.24598	5.17068	1.67545	0.966365	5.2364	3.70702	4.15799	6.19198	5.53897	1.62024	5.82	4.52	1.3138	4.05	1.23036	4.98	4.31	5.13491	5.09603	5.36344	5.58396	2.3175	6.56458	5.93928	5.39901	5.59048	5.5003	5.7555	5.99002	0.842077	6.30546	5.45544	5.86211	5.15614	5.33825	2.48896	6.13723	6.03245	6.05981	4.11323	6.09089	5.74949	5.63229	3.85632	5.81015	5.79884
	16	5.576	6.06174	5.71661	5.74171	1.99548	1.07304	5.87533	4.47607	4.87691	7.15139	6.55913	1.98905	6.31	4.94	1.71551	4.54	1.52522	5.26	4.73	5.16096	5.28966	5.61606	5.72325	2.67407	6.98192	6.28696	5.72907	5.90679	5.81513	6.09401	6.39844	1.179	6.62022	5.77246	6.07355	5.43613	5.68353	2.83545	6.39441	6.27717	6.41983	4.25999	6.38306	5.95664	5.87384	4.02305	6.04915	6.05078
	13	5.712	5.87976	5.74171	5.74171	1.90763	1.04167	5.71087	4.08256	4.65459	6.91481	6.20087	1.6754	6.17	4.76	1.57336	4.48	1.24094	5.24	4.54	5.45268	5.28854	5.63573	5.98144	2.29104	6.79294	6.15291	5.60931	5.79588	5.6419	5.96245	6.26635	0.757313	6.53547	5.69075	6.01735	5.37476	5.66192	2.60502	6.54683	6.37657	6.4651	4.35913	6.46493	6.07101	5.96634	4.08683	6.14438	6.16083
	17	5.937	6.49472	6.08684	6.33785	1.90135	1.28639	5.82856	4.5406	4.77876	6.11984	5.32562	2.02307	6.59	5.23	2.03203	4.99	2.51058	6.66	5.82	6.88252	6.19729	5.83499	6.31275	2.25991	6.93913	6.33334	5.84029	6.03193	5.93531	6.22706	6.42627	0.733093	6.7498	5.9522	6.28662	5.75872	5.92878	2.50889	6.75518	6.6754	6.5939	4.46949	6.58186	6.20273	6.03717	4.16761	6.24862	6.2582
	15	6.139	6.20607	6.03664	6.04292	1.98921	1.16089	5.91517	3.94585	4.9103	6.68422	6.16847	2.06079	6.04	4.77	1.94679	4.52	1.15285	4.69	4.06	5.37339	5.50982	6.05799	6.41775	3.11214	7.14775	6.51449	6.01979	6.1616	6.02866	6.30869	6.64184	1.66119	6.85868	5.99855	6.36096	5.66739	6.00169	3.45278	6.89206	6.71771	6.88485	5.1004	6.97716	6.62698	6.52485	4.85542	6.68578	6.68899
	19	6.217	6.62022	6.41942	6.43825	2.17118	1.17972	6.34458	4.54974	5.25978	7.74552	6.98796	2.15055	6.56	5.15	1.99664	4.88	1.28178	5.13	4.57	5.58197	5.59692	6.16191	6.38799	3.00838	7.37058	6.6942	6.15802	6.3106	6.13035	6.45407	6.87751	1.56033	7.09818	6.23574	6.51902	5.84729	6.25878	3.44525	7.14515	6.93004	7.15719	4.96163	7.10834	6.69623	6.62566	4.67987	6.75064	6.75263
	14	6.414	7.19753	6.69553	7.16616	2.34061	1.69428	6.01552	3.8631	5.79415	6.06462	6.43922	4.09323	4.62	4.32	4.13726	4.44	1.62758	1.94	2.01	4.60243	5.42503	6.23854	6.41465	6.11411	6.81246	6.36316	6.25826	6.16145	6.12221	6.20386	6.18166	5.5884	6.46927	5.89503	6.0758	5.62811	5.52206	6.45897	6.53286	6.33302	6.53135	6.31892	6.63532	6.50456	6.49947	6.3027	6.53346	6.54866
	18	6.753	7.53639	6.86495	7.34186	2.39709	1.68173	6.19088	3.89445	6.03241	5.58414	6.18433	3.79258	5.18	4.69	3.8687	4.7	2.06029	3.31	2.99	5.40379	5.76162	6.41095	6.87918	5.35007	7.09263	6.57706	6.37145	6.3552	6.35855	6.50034	6.44435	4.56625	6.90532	6.1665	6.51561	6.00821	5.90557	5.89076	7.06858	6.96129	7.02086	6.56295	7.13194	7.01979	6.91293	6.46497	7.0322	7.06153
	20	8.208	9.02359	8.10115	8.94201	2.82379	2.22766	6.87381	4.2367	7.36479	5.97115	7.02288	6.02687	4.97	5.17	6.38863	5.63	3.2882	2.32	2.46	5.23324	6.83498	7.70966	7.86384	8.78037	8.17914	7.84306	7.92004	7.71463	7.71193	7.76071	7.48887	8.45062	7.80602	7.24481	7.46961	7.09525	6.7354	9.31442	8.21589	8.06459	8.17598	8.60317	8.06312	8.2076	8.13991	8.64213	8.17152	8.16095
		12	12	12	12	12	12	12	12	12	12	12	12	12	12	12	12	12	9	9	10	11	12	12	12	12	12	12	12	12	12	12	12	12	12	12	12	12	12	12	12	12	12	12	12	12	12	12	12
		11	11	11	11	11	11	11	11	11	10	9	11	11	11	11	11	11	12	12	12	12	11	11	11	11	11	11	11	11	11	11	11	11	11	11	11	11	11	11	11	11	11	11	11	11	11	11	11
		10	10	10	10	10	10	10	10	10	7	10	10	9	10	10	10	10	10	10	11	10	10	10	10	10	10	10	10	10	10	10	10	10	10	10	10	10	10	10	10	10	10	10	10	10	10	10	10
		9	9	9	9	8	8	9	9	8	11	8	8	10	9	8	9	9	11	11	9	9	9	9	7	9	9	9	9	9	9	9	6	9	9	9	9	9	8	9	9	9	8	9	9	9	8	9	9
		8	8	8	8	9	9	8	8	9	8	11	9	7	8	9	8	5	2	4	6	7	8	8	9	8	8	8	8	8	8	8	9	8	8	8	8	8	9	8	8	8	9	8	8	8	9	8	8
		7	7	6	6	6	7	7	7	7	5	5	7	8	7	6	7	7	7	7	8	8	7	7	8	7	7	7	7	7	7	7	7	7	7	7	7	7	7	7	7	7	7	7	7	7	7	7	7
		6	6	7	7	7	6	6	6	6	6	6	6	6	6	7	6	6	6	6	7	6	6	6	6	6	6	6	6	6	6	6	8	6	6	6	6	6	6	5	6	5	6	6	6	6	6	6	6
		5	4	4	4	5	4	5	4	5	9	7	4	5	4	4	4	2	5	5	4	4	5	5	4	5	5	5	5	5	5	5	4	5	5	5	5	5	4	6	5	6	5	5	5	5	5	5	5
		4	5	5	5	3	5	4	5	4	2	3	5	4	5	5	5	8	8	8	5	5	4	4	5	4	4	4	4	4	4	4	5	4	4	4	4	4	5	4	4	4	4	4	4	4	4	4	4
		3	3	3	3	3	3	3	3	3	3	4	3	3	3	3	3	4	3	3	3	3	3	3	3	3	3	3	3	3	3	3	3	3	3	3	3	3	3	3	3	3	3	3	3	3	3	3	3
		2	2	2	2	2	2	2	2	2	4	2	1	2	2	1	2	3	4	2	2	2	2	2	1	2	2	2	2	2	2	2	1	2	2	2	2	2	2	2	2	2	2	2	2	2	2	2	2
		1	1	1	1	1	1	1	1	1	1	1	2	1	1	2	1	1	1	1	1	1	1	1	2	1	1	1	1	1	1	1	2	1	1	1	1	1	1	1	1	1	1	1	1	1	1	1	1
		17	17	17	17	17	17	17	17	17	17	17	17	17	17	17	17	17	17	17	17	17	17	17	15	17	17	17	17	17	17	17	13	17	17	17	17	17	15	17	17	17	17	17	17	17	17	17	17
		16	16	16	16	16	16	16	15	16	15	16	15	15	15	15	16	14	11	12	15	16	16	16	16	16	16	16	16	16	16	16	16	16	16	16	16	16	16	16	16	16	16	16	16	16	16	16	16
		15	14	14	14	14	14	15	14	14	14	15	14	13	14	14	14	13	10	10	11	13	14	14	14	14	15	14	14	14	14	15	15	15	15	14	15	15	14	15	15	15	14	15	15	15	14	15	15
		14	15	15	15	15	15	13	12	15	12	14	16	12	12	16	13	9	8	8	10	14	15	15	17	15	14	15	15	15	15	13	17	14	14	15	14	13	17	14	14	14	15	14	14	14	15	14	14
		13	12	12	12	12	10	14	16	13	16	13	10	16	16	10	15	16	16	16	16	15	13	13	8	13	13	13	13	13	13	14	8	13	13	13	13	14	8	13	13	13	11	13	13	13	9	13	13
		12	13	13	13	13	13	11	11	12	10	12	13	10	11	13	11	10	9	9	9	11	12	12	13	12	12	12	12	12	12	12	14	12	12	12	12	11	13	11	12	12	13	12	12	12	13	12	12
		11	11	11	11	9	12	10	10	10	6	7	12	11	10	12	10	11	12	11	12	12	11	11	10	10	10	10	10	10	10	10	10	10	10	10	10	10	10	10	11	10	12	10	11	11	12	11	11
		10	10	10	10	10	11	12	13	11	13	11	11	14	13	11	12	15	15	15	13	10	10	10	9	11	11	11	11	11	11	11	9	11	11	11	11	12	9	12	10	11	10	11	10	10	10	10	10
		9	9	9	9	7	9	9	9	7	2	4	7	9	9	9	9	12	13	14	14	9	9	9	7	8	9	9	9	9	9	9	6	9	9	9	9	9	7	9	9	9	8	9	9	9	8	9	9
		8	8	8	8	11	8	8	8	8	9	10	9	6	8	7	8	5	4	4	7	8	8	8	12	9	8	8	8	8	8	8	12	8	8	8	8	7	12	7	7	8	9	8	8	8	11	8	8
		7	6	6	6	5	6	7	6	5	8	5	4	7	7	4	7	6	7	7	8	7	7	7	4	7	7	6	7	7	7	7	4	7	7	7	7	8	6	8	8	7	6	7	7	7	6	7	7
		6	7	7	7	8	7	6	7	9	7	9	8	4	5	8	6	4	1	2	3	6	6	6	11	6	6	7	6	6	6	6	11	6	6	6	6	6	11	6	6	6	7	6	6	6	7	6	6
		5	5	4	4	4	4	5	5	4	5	6	5	5	5	5	5	8	5	6	5	5	5	5	5	5	5	5	5	5	5	5	5	5	5	5	5	5	5	5	5	5	5	5	5	5	5	5	5
		4	3	3	3	3	3	3	2	3	1	1	3	3	2	3	3	7	6	5	6	4	4	4	3	3	3	3	3	3	4	4	3	3	4	4	4	4	3	4	4	4	3	4	4	4	3	4	4
		3	4	5	5	6	5	4	4	6	4	8	6	2	4	6	4	3	3	3	2	3	3	3	6	4	4	4	4	4	3	3	7	4	3	3	3	3	4	3	3	3	4	3	3	3	4	3	3
		2	2	2	1	2	1	2	3	1	11	3	1	8	2	1	2	2	14	12	4	2	2	2	1	2	2	2	2	2	2	2	1	2	2	2	2	2	1	2	2	2	1	2	2	2	1	2	2
		1	1	1	2	1	2	1	1	2	3	2	2	1	1	2	1	1	2	1	1	1	1	1	2	1	1	1	1	1	1	1	2	1	1	1	1	1	2	1	1	1	2	1	1	1	2	1	1
		21	21	21	21	21	21	21	19	21	18	21	21	15	21	21	21	9	1	1	11	21	21	21	21	21	21	21	21	21	21	21	21	21	21	21	21	21	21	21	21	21	21	21	21	21	21	21	21
		20	20	20	20	19	18	20	21	19	20	20	13	20	19	13	20	7	15	15	18	20	20	20	14	20	20	20	20	20	20	20	10	20	20	20	20	20	14	20	20	20	17	20	20	20	17	20	20
		19	19	19	19	20	20	17	15	20	13	17	20	10	15	20	16	10	3	3	4	16	19	19	20	17	19	19	19	19	19	17	20	17	17	18	18	16	20	17	17	18	20	18	19	19	20	19	19
		18	18	18	18	18	19	15	12	18	10	16	19	12	14	19	15	18	5	5	13	15	18	17	19	16	16	18	18	18	16	15	19	16	16	16	16	15	19	16	16	16	19	16	18	18	19	18	18
		17	17	16	17	17	17	14	13	17	11	14	18	9	12	18	14	20	6	8	5	13	16	13	18	14	14	16	15	16	14	13	18	13	14	14	14	13	18	14	13	14	18	15	16	16	18	16	16
		16	13	17	16	12	7	18	20	15	19	18	6	19	18	6	19	11	17	18	20	19	17	18	6	18	18	17	17	17	18	18	6	18	19	17	19	18	6	19	18	17	9	19	17	17	9	17	17
		15	15	13	14	15	14	10	9	16	7	12	17	8	10	17	11	14	8	7	7	12	11	11	16	12	11	12	11	12	11	12	15	11	11	11	12	12	16	12	12	12	16	11	11	12	15	11	11
		14	16	14	15	13	16	11	7	13	6	9	15	6	9	15	10	12	7	6	9	11	12	12	15	11	12	13	12	13	12	11	16	12	12	12	13	10	15	11	11	11	14	12	12	13	14	12	12
		13	10	10	10	10	8	16	17	11	16	11	7	18	17	7	17	21	19	20	19	18	14	14	7	15	15	15	14	15	15	16	7	15	15	15	15	17	7	13	14	13	7	13	13	11	8	13	13
		12	12	11	12	11	15	9	5	12	3	8	16	4	7	16	9	13	4	4	2	10	10	10	17	10	10	11	10	11	10	10	17	10	10	10	10	9	17	9	10	9	15	10	10	10	16	10	10
		11	11	15	11	16	5	12	16	10	17	19	5	16	16	5	13	2	14	14	16	14	13	15	5	13	13	10	13	10	13	14	5	14	13	13	11	14	5	15	15	15	8	14	14	15	7	14	14
		10	6	7	5	5	4	19	18	4	21	15	2	21	20	2	18	5	21	21	21	17	15	16	2	19	17	14	16	14	17	19	2	19	18	19	17	19	2	18	19	19	4	17	15	14	4	15	15
		9	14	12	13	14	13	13	14	14	8	10	14	11	10	14	12	17	12	12	15	9	9	9	11	9	9	9	9	9	9	9	12	9	9	9	9	11	13	10	9	10	13	9	9	9	13	9	9
		8	8	9	8	6	11	6	3	7	2	3	11	3	4	11	5	8	9	9	14	7	8	8	10	5	7	7	7	7	7	6	11	6	7	7	7	6	10	8	8	8	12	8	8	8	12	8	8
		7	9	8	8	8	12	8	6	9	4	5	12	5	6	12	7	16	10	11	6	8	7	7	12	8	8	8	8	8	8	7	13	7	8	8	8	7	11	6	6	7	11	7	7	7	11	7	7
		6	5	5	5	9	6	7	2	8	9	13	10	1	1	8	2	3	2	2	1	2	6	6	13	6	6	6	6	6	5	5	14	5	5	5	4	4	12	5	5	5	10	6	6	6	10	6	6
		5	7	6	7	7	10	5	8	6	5	7	9	7	5	10	6	19	13	13	10	5	5	3	8	3	4	5	4	5	4	3	8	4	4	4	5	3	8	4	4	4	5	4	4	4	5	4	4
		4	4	4	4	4	9	2	1	5	1	2	8	2	3	9	3	15	11	10	3	4	4	5	9	2	2	4	3	3	3	2	9	2	2	2	3	2	9	2	3	2	6	3	3	3	6	3	3
		3	3	3	3	3	2	4	11	3	12	4	3	17	13	3	8	6	20	19	17	6	3	4	3	7	5	3	5	4	6	8	3	8	6	6	6	8	3	7	7	6	3	5	5	5	3	5	5
		2	2	2	2	2	3	3	10	2	15	6	4	13	8	4	4	4	16	16	8	3	2	2	4	4	3	2	2	2	2	4	4	3	3	3	2	5	4	3	2	3	2	2	2	2	2	2	2
		1	1	1	1	1	1	1	4	1	14	1	1	14	2	1	1	1	18	17	12	1	1	1	1	1	1	1	1	1	1	1	1	1	1	1	1	1	1	1	1	1	1	1	1	1	1	1	1
[truncated: 116 more columns]

## Sheet: ACONFL all stat wrt NEW REF
		Ref	smirnoff99Frosst-1.1.0	OpenFF-1.0.0	OpenFF-2.0.0	UFF	MMFF94	GFN-FF	GFN1-xTB	GFN2-xTB	PM7	PM6	DFTB3	DFTB3	DFTB3	DFTB2	DFTB2	LC-DFTB2	LC-DFTB2	LC-DFTB2	HF-3c	PBEh-3c	B97-3c	r²SCAN-3c	PBE	PBE	PBE	PBE	PBE	PBE	PBE	PBE	TPSS	TPSS	TPSS	TPSS	TPSS	TPSS	B97M	B97M	B97M	B97M	SCAN	SCAN	SCAN	SCAN	r²SCAN	r²SCAN	r²SCAN
		NEW											3ob-3-1	3ob-3-1	3ob-3-1	mio-1-1	mio-1-1	ob2-1-1	ob2-1-1	ob2-1-1					def2-QZVPP	def2-QZVPP	def2-QZVPP	def2-QZVPP	def2-QZVPP	def2-QZVPP	def2-QZVPP	def2-QZVPP	def2-QZVPP	def2-QZVPP	def2-QZVPP	def2-QZVPP	def2-QZVPP	def2-QZVPP	def2-QZVPP	def2-QZVPP	def2-QZVPP	def2-QZVPP	def2-QZVPP	def2-QZVPP	def2-QZVPP	def2-QZVPP	def2-QZVPP	def2-QZVPP	def2-QZVPP
												D3H4		D3(BJ)	D4		D4		D3(BJ)	D4						D3(0)-ATM	D3(BJ)-ATM	D3(0M)-ATM	D3(BJM)-ATM	D3(OP)-ATM	D4-ATM	VV10		D3(0)-ATM	D3(BJ)-ATM	D3(OP)-ATM	D4-ATM	VV10		D3(BJ)-ATM	D4-ATM	VV10		D3(0)-ATM	D3(BJ)-ATM	D4-ATM		D3(BJ)-ATM	D4-ATM
	MD		0.789258	0.305324	0.564862	-2.83461	-3.33461	-0.397918	-1.96018	-0.463329	-0.719261	-0.133696	-1.44286	-1.34093	-1.48693	-1.5996	-1.55973	-3.44609	-3.49053	-3.36213	-1.61236	-0.737941	-0.0834128	0.0336585	0.150643	0.389108	0.0593271	-0.030938	-0.0945141	-0.0706822	-0.0694443	-0.0886549	-0.141729	0.158547	-0.279517	-0.0918833	-0.489406	-0.588969	0.427038	0.135273	0.0275636	0.171301	0.211902	0.33267	0.264498	0.278088	0.236626	0.298203	0.29778
	MAD		0.978971	0.575896	0.829654	2.87494	3.37243	0.401527	1.98096	0.692862	1.19331	0.480869	1.76842	1.62618	1.5122	1.80792	1.5802	3.44609	3.87204	3.58061	1.80634	0.758565	0.232591	0.139931	2.63477	0.395735	0.0915102	0.281934	0.148137	0.222086	0.104004	0.2248	3.33674	0.203642	0.279517	0.118317	0.489406	0.60672	2.72549	0.178945	0.167199	0.180288	1.36661	0.33936	0.340225	0.416433	1.57172	0.344804	0.340877
	RMSD		1.15777	0.65684	0.970345	3.08272	3.59935	0.461995	2.07711	0.880739	1.41361	0.597108	2.49399	1.87084	1.59598	2.54702	1.63027	3.60084	4.45914	4.01971	2.04752	0.803771	0.283635	0.172977	2.93983	0.452909	0.120335	0.333378	0.187251	0.279003	0.122923	0.258288	3.78819	0.269872	0.314107	0.147907	0.520251	0.660534	3.00371	0.236112	0.192982	0.215066	1.51389	0.35922	0.392708	0.476964	1.73786	0.405475	0.399355
	SD		0.855657	0.587468	0.796997	1.22397	1.36865	0.237119	0.694057	0.756623	1.2293	0.587857	2.0549	1.31784	0.5857	2.00219	0.479185	1.05486	2.80309	2.22559	1.27481	0.321809	0.273845	0.171393	2.96578	0.234132	0.105757	0.335309	0.163289	0.272641	0.102457	0.245059	3.82397	0.220606	0.144751	0.117082	0.178263	0.302068	3.00338	0.195485	0.192943	0.131357	1.5142	0.13691	0.293224	0.391442	1.73915	0.277535	0.268806
	Max		2.50728	1.3863	2.14333	1.00839	0.945642	0.0902309	0.519501	1.25795	1.85303	1.27015	3.0091	2.60169	0.631691	2.68676	0.511691	-0.68245	5.95169	4.56169	3.06808	0.515591	0.417774	0.448534	4.86144	0.975901	0.280941	0.483324	0.180821	0.373045	0.175618	0.392421	6.14456	0.614201	-0.0315388	0.0994475	-0.0660283	0.443781	5.12505	0.490803	0.412931	0.502843	2.52457	0.585292	0.736404	0.806714	2.88197	0.679014	0.635562
	Min		-1.20684	-0.842889	-0.974669	-5.11396	-5.71009	-1.06394	-3.70105	-1.73034	-3.66785	-1.31754	-4.69439	-4.04487	-2.82487	-4.79207	-2.53487	-5.37257	-8.67487	-7.73487	-3.71308	-1.41792	-0.592449	-0.282769	-6.77747	-0.165654	-0.205239	-0.819009	-0.435819	-0.723129	-0.240379	-0.667296	-8.6028	-0.268106	-0.69294	-0.46814	-0.849843	-1.38292	-6.72458	-0.172447	-0.238737	-0.100216	-3.41129	-0.164729	-0.651659	-0.868069	-3.94214	-0.638979	-0.627019
	ErrRange		3.71413	2.22918	3.118	6.12235	6.65573	1.15417	4.22055	2.98829	5.52088	2.58769	7.70349	6.64656	3.45656	7.47883	3.04656	4.69012	14.6266	12.2966	6.78116	1.93351	1.01022	0.731303	11.6389	1.14155	0.48618	1.30233	0.61664	1.09617	0.415997	1.05972	14.7474	0.882307	0.661401	0.567588	0.783815	1.8267	11.8496	0.66325	0.651668	0.603059	5.93586	0.750021	1.38806	1.67478	6.82411	1.31799	1.26258
	r_s		0.94505	0.963596	0.946396	0.924434	0.863023	0.982928	0.912784	0.928369	0.717402	0.899046	0.814525	0.784401	0.934266	0.811663	0.972037	0.621381	0.363844	0.429723	0.715707	0.974203	0.996586	0.996586	0.785786	0.987641	0.995769	0.988507	0.99625	0.99019	0.995769	0.987111	0.744629	0.990141	0.994421	0.993171	0.993122	0.978599	0.801479	0.989206	0.993122	0.99209	0.893298	0.998317	0.999134	0.99697	0.884262	0.999134	0.999134
	r_p		0.967166	0.979879	0.966376	0.957148	0.903431	0.988169	0.894459	0.957745	0.774778	0.924947	0.840845	0.753714	0.938273	0.833861	0.967242	0.711081	0.398086	0.449396	0.731901	0.981412	0.997078	0.99749	0.835693	0.992551	0.997195	0.993355	0.997543	0.993816	0.997488	0.989217	0.778649	0.993341	0.99712	0.996451	0.996795	0.981465	0.840059	0.997927	0.998236	0.997608	0.933224	0.998071	0.997281	0.996148	0.921089	0.99802	0.997999
	MAD(12)		1.2829	0.61826	1.05961	2.33992	2.65368	0.314421	1.94584	0.329689	1.37945	0.592901	0.390482	1.98222	1.57139	0.420947	1.46639	2.72676	4.61639	4.06639	2.02365	0.692506	0.10382	0.162082	1.99433	0.266669	0.0959782	0.207045	0.0743447	0.134896	0.0842981	0.156022	2.29198	0.0692245	0.183874	0.115053	0.370967	0.580179	2.19742	0.0697075	0.141698	0.0882048	1.09453	0.354897	0.410146	0.50049	1.26997	0.44358	0.436148
	MAD(16)		1.35518	0.767909	1.04918	2.0815	2.50267	0.464693	2.05349	0.335618	1.43663	0.534754	0.523307	2.25591	1.69473	0.529553	1.72591	3.2426	5.69649	5.05473	2.61708	0.908116	0.146095	0.135919	2.55199	0.276014	0.0853988	0.217657	0.0746191	0.138445	0.0943902	0.254528	2.96479	0.103131	0.239152	0.113753	0.447888	0.757844	2.89182	0.0584196	0.103663	0.128785	1.45724	0.416541	0.520845	0.620925	1.66383	0.538933	0.530818
	MAD(20)		0.500747	0.39625	0.52054	3.82298	4.48724	0.400168	1.94231	1.18959	0.889974	0.37323	3.56376	0.912956	1.33061	3.63534	1.52728	4.02186	1.96975	2.10968	1.02585	0.675248	0.376195	0.130522	3.06774	0.566404	0.0939045	0.376761	0.24982	0.339619	0.123046	0.240036	4.23485	0.361819	0.366846	0.123876	0.590696	0.499549	2.89261	0.338934	0.233205	0.274601	1.44872	0.268001	0.154054	0.202859	1.66959	0.131209	0.132675
12	1	1.81605	2.21511	2.02058	2.03941	0.803212	0.545933	1.55238	0.598341	1.60281	1.13383	1.76398	1.51927	0.74	0.89	1.25308	0.73	-0.20821	-1.04	-0.76	0.529181	1.35689	1.91862	2.02662	2.76701	2.05828	1.93013	1.91568	1.87444	1.95199	1.8708	1.80423	2.82227	1.92404	1.74003	1.8897	1.64056	1.50076	2.79239	1.74191	1.71889	1.81293	2.36423	2.05712	2.07383	2.11973	2.47858	2.12964	2.13063
	2	2.05095	2.79869	2.44729	2.52886	1.07932	0.658885	1.9725	0.953077	2.4843	2.11073	3.17785	2.41476	0.78	1.1	2.13212	1.04	-0.176816	-1.89	-1.33	-0.448519	1.20322	2.16789	2.04689	4.07362	2.53187	2.32799	2.37415	2.23177	2.30938	2.1855	2.11462	4.28958	2.22774	2.01941	2.05791	1.79313	1.62162	4.18037	2.0559	1.94927	2.21029	3.01845	2.42847	2.42811	2.52396	3.18236	2.47001	2.46407
	3	2.49223	3.14382	2.78614	2.91792	1.17972	0.734186	2.41956	1.16382	2.6721	2.37006	3.1372	2.49938	1.12	1.38	2.2902	1.37	0.00680471	-1.46	-0.95	0.153879	1.58396	2.55448	2.46323	4.1698	2.84477	2.65679	2.6965	2.56254	2.59937	2.51749	2.47945	4.36707	2.60016	2.39502	2.42722	2.17622	2.04912	4.36135	2.51889	2.39662	2.64718	3.35707	2.86179	2.86	2.95915	3.49312	2.89347	2.89365
	4	3.1561	4.41767	3.82781	4.25451	1.44327	1.21109	3.01587	1.47135	3.50203	1.85035	3.32832	3.67044	1.03	1.66	3.562	1.8	0.902797	-1.66	-1.03	1.02387	2.3944	3.25568	3.2282	5.80508	3.38399	3.26291	3.46361	3.2428	3.36345	3.16268	2.93951	6.28684	3.15077	2.99245	3.0778	2.84178	2.50282	5.88527	2.99631	2.92445	3.08573	4.52146	3.43963	3.5593	3.62925	4.74211	3.57598	3.54424
	5	3.66006	4.46159	3.87801	4.27961	1.34287	1.14834	3.28312	1.80131	3.22108	2.27997	2.93632	3.24543	2.03	2.29	3.18565	2.37	1.4671	0.24	0.6	2.22288	3.11442	3.70223	3.77155	4.93189	3.82115	3.67663	3.75754	3.62491	3.6675	3.58132	3.50721	5.13292	3.68723	3.50228	3.56355	3.35654	3.21174	5.16554	3.69326	3.59902	3.73746	4.45102	3.97193	4.00374	4.06655	4.57086	4.03168	4.02858
	6	3.8763	5.04518	4.51179	4.97615	1.69428	1.29894	3.70034	2.11871	3.93111	3.06341	4.0388	3.79673	1.95	2.33	3.78698	2.55	1.21101	-0.65	-0.12	1.92777	3.10458	3.9192	3.99554	5.79287	4.06635	3.89103	4.03607	3.83579	3.86595	3.74112	3.66834	6.13257	3.84784	3.65648	3.65267	3.43582	3.28298	6.08457	3.89942	3.73071	3.97392	4.96	4.25629	4.28216	4.37605	5.11616	4.29697	4.28888
	7	4.15636	5.20833	4.50552	4.96988	1.6629	1.31149	3.83677	2.19691	3.96827	2.89635	3.77404	3.80497	2.23	2.56	3.70871	2.66	1.40241	-0.21	0.29	2.13004	3.42401	4.17201	4.21863	5.86274	4.4197	4.22019	4.30965	4.14699	4.19975	4.09455	4.02934	6.10081	4.19734	3.96463	4.00764	3.76803	3.63124	6.15251	4.20728	4.08879	4.32546	5.1126	4.51569	4.54214	4.63062	5.2609	4.57278	4.56984
	8	4.30521	6.5512	5.69151	6.33157	1.92645	1.8386	4.01278	2.78136	4.45383	2.24067	3.7624	5.10312	2.33	3.02	5.02388	3.19	2.51128	-0.17	0.5	2.94602	4.10791	4.48972	4.52816	7.12112	4.58309	4.45858	4.68847	4.46301	4.64298	4.37592	4.13957	7.62906	4.3645	4.18818	4.32306	4.06188	3.68011	7.22753	4.20234	4.15964	4.28493	5.7342	4.55397	4.71223	4.80796	5.98492	4.74931	4.73298
	9	4.89291	6.27509	5.64759	6.09312	2.12098	1.55622	4.35977	2.42212	4.6802	3.55982	4.80149	4.37141	2.49	2.89	4.33622	3.08	1.03289	-0.84	-0.31	2.39128	3.92122	4.93376	5.07573	6.76148	5.03928	4.83684	4.95942	4.75943	4.79962	4.67838	4.60457	7.0269	4.81449	4.52117	4.63337	4.28603	4.14339	7.18912	4.9514	4.78331	5.06724	6.07161	5.31129	5.38879	5.48552	6.22497	5.40049	5.39354
	10	5.45383	7.05948	6.16214	6.89633	2.12098	1.90763	5.04551	2.91394	5.07751	3.37615	4.58575	5.34863	2.88	3.44	5.40892	3.77	2.4854	0.03	0.71	3.20582	4.6758	5.59953	5.61119	7.95286	5.651	5.47901	5.70915	5.43839	5.52124	5.3351	5.18785	8.40756	5.37684	5.19307	5.20265	4.9772	4.7167	8.22892	5.40196	5.25508	5.50005	6.80584	5.84874	5.90927	6.0139	7.00697	5.9213	5.9026
	11	5.99214	8.03212	6.8775	7.61797	2.37826	2.13353	5.39794	3.13964	5.4876	3.25936	4.9619	5.68629	3.21	3.79	5.57348	3.93	2.50781	0.02	0.73	3.6263	5.34198	6.19117	6.32074	8.5776	6.32714	6.10842	6.28037	6.05493	6.24523	6.0015	5.82043	8.93226	6.03655	5.74399	5.94094	5.56606	5.25361	8.74901	5.85531	5.78072	6.03743	7.40498	6.36936	6.48714	6.59489	7.63681	6.53212	6.52969
	12	6.56454	8.60315	7.47991	8.22665	2.58534	2.22766	6.04708	3.50602	5.70473	3.84217	5.247	5.63688	3.84	4.21	5.51554	4.33	2.55304	0.65	1.29	4.42433	5.87821	6.75822	7.00906	8.5326	6.89008	6.60776	6.71061	6.52316	6.66169	6.46316	6.37663	8.79264	6.64148	6.29348	6.45645	6.06182	5.86044	8.76911	6.45089	6.3298	6.60497	7.74957	7.06116	7.09172	7.21497	7.95851	7.16588	7.17175
16	`00	-0.48756	1.02284	0.66516	0.771837	0.520833	0.458082	-0.814797	-1.14535	0.770392	-2.19903	-0.0849512	2.52154	-2.72	-1.3	2.1992	-1.25	-1.17001	-6.05	-5	-3.06516	-1.00507	-0.0697856	-0.342573	4.37388	-0.653214	-0.450111	-0.00423613	-0.31334	-0.114515	-0.465653	-0.873383	5.657	-0.755666	-0.540085	-0.562043	-0.553588	-1.076	4.63749	-0.660007	-0.646346	-0.496769	2.02194	-0.337544	0.0413427	0.203455	2.39441	0.0155027	0.00138109
	1	2.1529	2.91792	2.58534	2.62926	1.06677	0.734186	1.62319	0.606276	2.51366	1.1437	2.5431	2.58317	0.5	0.98	2.2363	0.81	-0.32199	-2.29	-1.89	-0.128424	1.44638	2.24729	2.23075	4.24287	2.42263	2.26586	2.35585	2.20365	2.32618	2.17866	1.89049	4.46987	2.20519	1.93761	2.14489	1.80124	1.39508	4.51686	2.22018	2.16876	2.22887	3.40215	2.46349	2.57768	2.61013	3.55521	2.57402	2.56972
	3	2.53527	3.53915	3.13127	3.16892	1.28012	0.878513	2.07607	1.00232	2.92349	1.49845	3.04765	2.8074	0.9	1.31	2.36008	1.06	-0.232231	-2.12	-1.66	0.229777	1.89068	2.75417	2.71996	4.61678	2.94714	2.73809	2.78955	2.65431	2.81661	2.64533	2.38737	4.79531	2.68941	2.38251	2.62288	2.22576	1.84761	4.79901	2.53895	2.50927	2.62346	3.73989	2.92727	3.00172	3.04801	3.91154	3.03014	3.02707
	4	2.67503	3.39483	3.06852	3.14382	1.20482	0.784387	2.33951	1.14461	2.77936	2.14361	3.08271	2.53797	1.16	1.43	2.21751	1.3	-0.0965425	-1.52	-1.08	0.530457	1.79446	2.73482	2.68859	4.20709	2.91994	2.74194	2.77986	2.6524	2.70482	2.62264	2.53338	4.41208	2.74407	2.51053	2.61521	2.32038	2.14466	4.50546	2.72881	2.62812	2.83157	3.56884	3.03029	3.05891	3.13825	3.69294	3.08042	3.08061
	2	2.94178	4.21059	3.80898	3.90938	1.5625	1.09187	2.12168	0.518012	3.22231	1.07766	3.19197	3.6756	0.07	0.96	3.34414	0.93	-0.922211	-4.31	-3.58	-0.609267	1.77061	3.1261	3.07486	6.34021	3.00704	2.92635	3.16513	2.90085	3.04224	2.79428	2.50475	6.93176	2.77185	2.53541	2.7767	2.35242	1.93028	6.83681	2.97968	2.88405	3.05388	4.9681	3.31832	3.59438	3.69578	5.22429	3.57524	3.55242
	6	3.23742	4.00979	3.66466	3.75251	1.39935	0.953814	2.79541	1.29311	3.26967	2.27948	3.30955	3.00494	1.35	1.67	2.69753	1.58	-0.146322	-1.83	-1.34	0.717816	2.20405	3.31492	3.26535	4.97363	3.43333	3.23627	3.30647	3.13601	3.18728	3.09131	3.02633	5.21954	3.23916	2.96546	3.09743	2.74214	2.60957	5.41815	3.33779	3.20957	3.47056	4.36107	3.70112	3.74091	3.82903	4.49115	3.74636	3.74531
	7	3.282	4.38629	3.89056	4.04744	1.65035	1.03539	3.13679	1.55429	3.70322	2.82414	4.1209	3.54172	1.32	1.76	3.16212	1.67	-0.186376	-2.48	-1.78	0.101574	2.12677	3.41725	3.26868	5.89128	3.79557	3.52706	3.60784	3.40042	3.48889	3.33509	3.24653	6.21748	3.45608	3.14934	3.23402	2.85136	2.64912	6.23456	3.38656	3.2312	3.5731	4.68294	3.83549	3.85348	3.98239	4.88557	3.88833	3.8847
	5	3.34458	4.39884	3.97213	4.05999	1.62525	1.08559	2.64928	1.07594	3.52297	1.80024	3.54727	3.57686	0.78	1.42	3.18404	1.31	-0.643448	-3.35	-2.69	0.00942256	2.21114	3.46668	3.41013	6.14906	3.58413	3.40059	3.53968	3.31966	3.44638	3.24088	3.06387	6.53245	3.28917	2.97834	3.2078	2.74404	2.46387	6.53688	3.33525	3.23197	3.50191	4.99041	3.78822	3.94623	4.04849	5.20729	3.94994	3.93021
	8	3.68337	4.94477	4.39257	4.54944	1.8386	1.15462	3.49511	1.75517	4.1692	3.4413	4.95352	3.99021	1.53	2	3.55425	1.91	-0.191091	-2.76	-1.93	-0.0297074	2.26545	3.82411	3.63027	6.59323	4.24463	3.93706	4.01907	3.7871	3.87634	3.69843	3.5958	6.96452	3.84576	3.51072	3.57889	3.14259	2.89946	6.92636	3.71062	3.51084	3.91246	5.18054	4.26866	4.27662	4.43823	5.41057	4.32231	4.31893
	9	3.98197	5.15185	4.48669	4.90085	1.61897	1.28639	3.56992	2.03169	3.91402	2.65369	3.66173	3.782	2.06	2.42	3.62092	2.47	1.28665	-0.43	0.05	2.07087	3.25382	4.05457	4.06846	5.7639	4.18994	4.01024	4.11913	3.94539	4.00399	3.88588	3.74885	6.0675	4.02616	3.79268	3.86225	3.60226	3.362	6.11718	4.0695	3.95192	4.10158	5.05024	4.35468	4.4123	4.49888	5.1968	4.42955	4.42901
	10	4.0828	5.82329	5.05773	5.51581	1.92018	1.49975	3.93753	2.29115	4.47386	2.67395	4.24199	4.52999	1.91	2.49	4.2313	2.48	1.23214	-1.39	-0.67	1.73447	3.28421	4.22644	4.16089	6.90464	4.49677	4.26328	4.42212	4.19134	4.33198	4.12021	3.89758	7.36217	4.19991	3.94703	4.01961	3.71971	3.34463	7.11499	4.02135	3.91379	4.13774	5.5392	4.5075	4.55643	4.66916	5.76733	4.58604	4.58134
	11	4.35361	5.66014	5.00125	5.39658	1.74448	1.42445	3.94658	2.10854	3.8757	2.78973	3.88296	3.8047	2.37	2.66	3.58943	2.63	1.28906	-0.19	0.27	2.53813	3.63578	4.47096	4.6151	5.8589	4.55703	4.355	4.42091	4.28246	4.37066	4.23555	4.13512	6.08641	4.40834	4.13628	4.27534	3.94913	3.75131	6.15276	4.35287	4.2477	4.42559	5.31027	4.73522	4.77804	4.86068	5.45229	4.81263	4.81398
	12	4.53877	6.14959	5.50953	5.92996	2.01431	1.58132	4.22172	2.36093	4.49846	2.8894	4.14297	4.35304	2.21	2.66	4.18636	2.76	0.951476	-1.23	-0.59	2.28582	3.68645	4.66985	4.73478	6.73454	4.73442	4.51626	4.66519	4.44259	4.52713	4.36908	4.23416	7.12009	4.50124	4.24377	4.32457	4.01563	3.76674	7.11915	4.51845	4.38207	4.62378	5.81848	4.98702	5.01973	5.13486	6.01037	5.04929	5.04785
	14	4.94717	6.76455	5.99899	6.44452	2.32179	1.63152	4.69227	2.64681	5.00997	4.11269	5.55535	4.82025	2.58	3.02	4.47553	2.99	1.0554	-1.27	-0.52	2.15878	3.76809	5.00747	5.10814	7.42433	5.3136	5.02075	5.1181	4.90658	4.99058	4.7985	4.7477	7.82461	5.03085	4.69622	4.77038	4.36114	4.19036	7.78487	4.91736	4.70843	5.08906	6.28241	5.44184	5.46101	5.61499	6.51323	5.524	5.52389
	13	5.01992	6.19352	5.49071	5.91114	1.9139	1.54367	4.42009	2.3852	4.44759	3.13702	4.10183	4.27205	2.66	2.97	4.05358	2.98	1.33381	-0.34	0.19	2.81922	4.11771	5.14571	5.18875	6.68903	5.19235	4.97026	5.05958	4.88015	4.93982	4.81275	4.75403	6.96399	5.02245	4.72866	4.85007	4.49038	4.33575	7.13075	5.07805	4.93314	5.17921	6.12995	5.50102	5.53864	5.64097	6.28143	5.56888	5.56471
	15	5.84487	8.35215	7.19753	7.9882	2.55396	2.30296	4.97785	2.45115	6.10644	2.17702	4.95882	6.60933	1.8	3.02	6.52598	3.31	1.66741	-2.83	-1.89	2.35406	4.83037	6.09112	6.041	10.2615	5.95441	5.82474	6.24356	5.83828	6.06711	5.70696	5.17757	11.0819	5.64135	5.36069	5.59492	5.19387	4.46195	10.6536	5.70959	5.62892	5.74465	8.36944	6.22955	6.58127	6.65158	8.68137	6.52388	6.46492
	16	6.10653	8.35843	7.37324	7.95682	2.63554	2.13981	5.15243	3.25125	5.78446	3.37465	5.12085	5.84505	3.41	3.96	5.604	3.96	2.21041	-0.21	0.42	4.03226	5.52154	6.24235	6.55506	8.59938	6.46162	6.1908	6.33278	6.11961	6.30473	6.09246	5.84329	8.93509	6.20933	5.83967	6.06891	5.66786	5.28067	8.91647	6.08324	6.01645	6.21025	7.59769	6.56947	6.65608	6.73125	7.84977	6.72574	6.72826
20	0	2.19831	0.991465	1.35542	1.22364	0.069026	-0.156877	2.28854	2.71781	0.548861	4.05134	1.48794	-2.37564	4.8	2.83	-2.02825	2.71	1.49354	8.15	6.76	5.26639	2.7139	1.60586	1.92143	-4.57916	2.35384	1.99307	1.3793	1.76249	1.47518	1.9898	2.52014	-6.40449	2.45895	2.01639	2.10774	1.99092	2.64209	-4.52627	2.63498	2.61124	2.39998	-1.21298	2.03358	1.54665	1.33024	-1.74383	1.55933	1.57129
	1	4.1496	3.99724	3.65838	3.75878	1.19854	0.784387	3.52053	2.38158	3.26313	3.76211	3.2388	1.65629	3.89	3.23	1.52232	2.96	1.57008	3.6	3.17	3.87791	3.73698	3.88736	4.12034	2.10017	4.46825	4.08823	3.79391	3.90491	3.87379	4.09249	4.07246	1.19974	4.32303	3.79642	4.01652	3.75111	3.6674	2.43224	4.44853	4.44138	4.35072	3.34779	4.24973	4.10348	4.03072	3.21045	4.14524	4.21025
	5	4.8075	4.11019	4.14784	4.03489	1.19227	0.602409	4.56916	3.58793	3.07716	6.06305	4.6435	0.113111	5.87	4.18	0.0280844	3.81	1.44996	6.63	5.7	5.57475	4.48552	4.31041	4.69217	-0.233447	5.40154	4.84164	4.21832	4.51728	4.3385	4.72615	5.11757	-1.89952	5.29829	4.58432	4.86514	4.37413	4.75757	-0.130121	5.18286	5.09347	5.05277	2.35023	5.03748	4.58037	4.43954	1.98715	4.65581	4.66895
	6	4.99225	4.53689	4.47414	4.39257	1.44327	0.709086	4.77784	3.75312	3.60704	6.09593	4.96197	0.62158	5.76	4.22	0.457328	3.82	1.22609	5.81	5	5.23035	4.58206	4.47898	4.81089	0.614203	5.71164	5.09827	4.50619	4.759	4.62275	4.96611	5.27901	-0.987819	5.49988	4.73401	5.02714	4.49553	4.78637	0.726087	5.34532	5.26418	5.2601	2.79629	5.24428	4.79335	4.65838	2.49477	4.88194	4.88723
	7	5.2733	4.90712	4.87575	4.72515	1.5374	0.803212	4.80939	3.71715	3.65053	6.08169	5.02769	0.700968	5.92	4.37	0.481224	3.9	1.03791	5.7	4.88	5.49578	4.88386	4.84747	5.23977	0.788607	5.96989	5.35773	4.75028	5.01882	4.9044	5.23655	5.59869	-0.852191	5.785	4.98962	5.35678	4.76396	5.12567	0.917215	5.61717	5.55026	5.59694	3.08246	5.52715	5.09853	4.96877	2.77328	5.18825	5.20472
	3	4.84911	5.43423	4.83182	5.04518	1.7131	1.20482	4.47671	2.71293	4.11684	3.98408	4.60896	2.84351	3.92	3.55	2.60916	3.26	1.3802	2.34	2.1	3.41412	4.12248	4.68086	4.70673	4.01857	5.39586	4.95584	4.74023	4.76015	4.85107	4.88499	4.7582	3.25816	5.14522	4.48958	4.89156	4.35491	4.11983	4.29909	5.11016	5.08557	5.05325	4.5908	4.98109	4.93716	4.86103	4.52726	4.95683	4.97448
	11	5.60335	5.2899	5.14558	5.1142	1.6378	0.909889	5.35646	3.90306	4.03044	6.42966	5.35035	1.13142	6	4.52	0.969747	4.16	1.30227	5.61	4.9	5.41061	5.00046	5.17138	5.47385	1.50751	6.32443	5.69715	5.13047	5.3467	5.20909	5.53046	5.87753	-0.0366577	6.09244	5.30215	5.59816	5.01647	5.33611	1.69874	5.97445	5.85547	5.91035	3.59878	5.92898	5.49721	5.39204	3.31836	5.58736	5.59476
	10	5.58463	5.2648	5.12675	5.10165	1.688	0.884788	5.32888	4.01648	4.16664	6.61195	5.6536	1.21369	6.06	4.58	1.06035	4.22	1.34596	5.65	4.91	5.39565	5.00224	5.11551	5.39947	1.51324	6.32842	5.69567	5.12732	5.34273	5.20124	5.5297	5.89056	-0.0537314	6.08214	5.28071	5.58307	4.99608	5.36183	1.71784	5.99373	5.86997	5.96739	3.619	5.92689	5.49512	5.37593	3.32228	5.56698	5.57206
	4	5.31305	5.81074	5.54718	5.63504	1.88253	1.18599	4.75834	2.99371	4.44138	5.07053	5.48977	2.41729	4.28	3.64	2.32569	3.5	0.507111	2.15	1.84	3.58587	4.32721	5.04701	5.21582	3.72934	5.75831	5.27701	5.01591	5.0345	4.99928	5.11278	5.2271	2.85696	5.53248	4.83314	5.15249	4.57625	4.62936	4.1617	5.65234	5.50558	5.6162	4.77698	5.59495	5.46743	5.40741	4.63066	5.4629	5.4655
	12	5.74407	5.44678	5.35266	5.31501	1.74448	0.897339	5.5066	4.16581	4.28144	7.04127	5.92468	1.14751	6.26	4.7	1.0341	4.39	1.32625	5.86	5.12	5.59955	5.03749	5.23639	5.53271	1.36492	6.39273	5.76257	5.17862	5.40391	5.22214	5.58478	5.96945	-0.201731	6.19113	5.40244	5.66715	5.09907	5.46635	1.64428	6.16002	6.00453	6.08865	3.59969	6.04303	5.59051	5.49211	3.30128	5.68333	5.69766
	8	5.28175	5.65386	4.90085	5.38403	1.56877	1.29267	5.25954	3.50323	4.60568	4.8606	4.54492	3.06738	4.66	4.1	2.93083	3.92	2.64803	3.94	3.77	4.65577	4.83401	5.10212	5.19	4.25736	5.99526	5.53236	5.31063	5.31774	5.3381	5.45737	5.36856	3.58348	5.75512	5.23535	5.3812	5.0707	4.86231	4.30515	5.46444	5.38149	5.38925	4.74905	5.5416	5.30379	5.23271	4.6758	5.35678	5.38193
	2	5.05006	6.44452	5.76681	6.33785	2.13981	1.6378	4.43322	2.80097	5.40089	3.71297	5.0188	4.49163	2.71	3.15	4.59402	3.37	1.63506	0.04	0.28	3.12302	4.42427	4.88669	5.05768	6.52683	5.21257	4.98812	5.11136	4.92837	5.00412	4.93652	4.54397	6.50733	4.97809	4.52002	4.81995	4.43364	3.90556	6.87488	5.14482	5.07713	5.02857	5.94	5.04753	5.29956	5.24086	6.02961	5.25406	5.22048
	9	5.77278	5.42168	5.24598	5.17068	1.67545	0.966365	5.2364	3.70702	4.15799	6.19198	5.53897	1.62024	5.82	4.52	1.3138	4.05	1.23036	4.98	4.31	5.13491	5.09603	5.36344	5.58396	2.3175	6.56458	5.93928	5.39901	5.59048	5.5003	5.7555	5.99002	0.842077	6.30546	5.45544	5.86211	5.15614	5.33825	2.48896	6.13723	6.03245	6.05981	4.11323	6.09089	5.74949	5.63229	3.85632	5.81015	5.79884
	16	6.00602	6.06174	5.71661	5.74171	1.99548	1.07304	5.87533	4.47607	4.87691	7.15139	6.55913	1.98905	6.31	4.94	1.71551	4.54	1.52522	5.26	4.73	5.16096	5.28966	5.61606	5.72325	2.67407	6.98192	6.28696	5.72907	5.90679	5.81513	6.09401	6.39844	1.179	6.62022	5.77246	6.07355	5.43613	5.68353	2.83545	6.39441	6.27717	6.41983	4.25999	6.38306	5.95664	5.87384	4.02305	6.04915	6.05078
	13	6.11757	5.87976	5.74171	5.74171	1.90763	1.04167	5.71087	4.08256	4.65459	6.91481	6.20087	1.6754	6.17	4.76	1.57336	4.48	1.24094	5.24	4.54	5.45268	5.28854	5.63573	5.98144	2.29104	6.79294	6.15291	5.60931	5.79588	5.6419	5.96245	6.26635	0.757313	6.53547	5.69075	6.01735	5.37476	5.66192	2.60502	6.54683	6.37657	6.4651	4.35913	6.46493	6.07101	5.96634	4.08683	6.14438	6.16083
	17	6.32888	6.49472	6.08684	6.33785	1.90135	1.28639	5.82856	4.5406	4.77876	6.11984	5.32562	2.02307	6.59	5.23	2.03203	4.99	2.51058	6.66	5.82	6.88252	6.19729	5.83499	6.31275	2.25991	6.93913	6.33334	5.84029	6.03193	5.93531	6.22706	6.42627	0.733093	6.7498	5.9522	6.28662	5.75872	5.92878	2.50889	6.75518	6.6754	6.5939	4.46949	6.58186	6.20273	6.03717	4.16761	6.24862	6.2582
	15	6.51723	6.20607	6.03664	6.04292	1.98921	1.16089	5.91517	3.94585	4.9103	6.68422	6.16847	2.06079	6.04	4.77	1.94679	4.52	1.15285	4.69	4.06	5.37339	5.50982	6.05799	6.41775	3.11214	7.14775	6.51449	6.01979	6.1616	6.02866	6.30869	6.64184	1.66119	6.85868	5.99855	6.36096	5.66739	6.00169	3.45278	6.89206	6.71771	6.88485	5.1004	6.97716	6.62698	6.52485	4.85542	6.68578	6.68899
	19	6.65435	6.62022	6.41942	6.43825	2.17118	1.17972	6.34458	4.54974	5.25978	7.74552	6.98796	2.15055	6.56	5.15	1.99664	4.88	1.28178	5.13	4.57	5.58197	5.59692	6.16191	6.38799	3.00838	7.37058	6.6942	6.15802	6.3106	6.13035	6.45407	6.87751	1.56033	7.09818	6.23574	6.51902	5.84729	6.25878	3.44525	7.14515	6.93004	7.15719	4.96163	7.10834	6.69623	6.62566	4.67987	6.75064	6.75263
	14	6.37711	7.19753	6.69553	7.16616	2.34061	1.69428	6.01552	3.8631	5.79415	6.06462	6.43922	4.09323	4.62	4.32	4.13726	4.44	1.62758	1.94	2.01	4.60243	5.42503	6.23854	6.41465	6.11411	6.81246	6.36316	6.25826	6.16145	6.12221	6.20386	6.18166	5.5884	6.46927	5.89503	6.0758	5.62811	5.52206	6.45897	6.53286	6.33302	6.53135	6.31892	6.63532	6.50456	6.49947	6.3027	6.53346	6.54866
	18	6.74072	7.53639	6.86495	7.34186	2.39709	1.68173	6.19088	3.89445	6.03241	5.58414	6.18433	3.79258	5.18	4.69	3.8687	4.7	2.06029	3.31	2.99	5.40379	5.76162	6.41095	6.87918	5.35007	7.09263	6.57706	6.37145	6.3552	6.35855	6.50034	6.44435	4.56625	6.90532	6.1665	6.51561	6.00821	5.90557	5.89076	7.06858	6.96129	7.02086	6.56295	7.13194	7.01979	6.91293	6.46497	7.0322	7.06153
	20	7.93775	9.02359	8.10115	8.94201	2.82379	2.22766	6.87381	4.2367	7.36479	5.97115	7.02288	6.02687	4.97	5.17	6.38863	5.63	3.2882	2.32	2.46	5.23324	6.83498	7.70966	7.86384	8.78037	8.17914	7.84306	7.92004	7.71463	7.71193	7.76071	7.48887	8.45062	7.80602	7.24481	7.46961	7.09525	6.7354	9.31442	8.21589	8.06459	8.17598	8.60317	8.06312	8.2076	8.13991	8.64213	8.17152	8.16095
		12	12	12	12	12	12	12	12	12	12	12	12	12	12	12	12	12	9	9	10	11	12	12	12	12	12	12	12	12	12	12	12	12	12	12	12	12	12	12	12	12	12	12	12	12	12	12	12
		11	11	11	11	11	11	11	11	11	10	9	11	11	11	11	11	11	12	12	12	12	11	11	11	11	11	11	11	11	11	11	11	11	11	11	11	11	11	11	11	11	11	11	11	11	11	11	11
		10	10	10	10	10	10	10	10	10	7	10	10	9	10	10	10	10	10	10	11	10	10	10	10	10	10	10	10	10	10	10	10	10	10	10	10	10	10	10	10	10	10	10	10	10	10	10	10
		9	9	9	9	8	8	9	9	8	11	8	8	10	9	8	9	9	11	11	9	9	9	9	7	9	9	9	9	9	9	9	6	9	9	9	9	9	8	9	9	9	8	9	9	9	8	9	9
		8	8	8	8	9	9	8	8	9	8	11	9	7	8	9	8	5	2	4	6	7	8	8	9	8	8	8	8	8	8	8	9	8	8	8	8	8	9	8	8	8	9	8	8	8	9	8	8
		7	7	6	6	6	7	7	7	7	5	5	7	8	7	6	7	7	7	7	8	8	7	7	8	7	7	7	7	7	7	7	7	7	7	7	7	7	7	7	7	7	7	7	7	7	7	7	7
		6	6	7	7	7	6	6	6	6	6	6	6	6	6	7	6	6	6	6	7	6	6	6	6	6	6	6	6	6	6	6	8	6	6	6	6	6	6	5	6	5	6	6	6	6	6	6	6
		5	4	4	4	5	4	5	4	5	9	7	4	5	4	4	4	2	5	5	4	4	5	5	4	5	5	5	5	5	5	5	4	5	5	5	5	5	4	6	5	6	5	5	5	5	5	5	5
		4	5	5	5	3	5	4	5	4	2	3	5	4	5	5	5	8	8	8	5	5	4	4	5	4	4	4	4	4	4	4	5	4	4	4	4	4	5	4	4	4	4	4	4	4	4	4	4
		3	3	3	3	3	3	3	3	3	3	4	3	3	3	3	3	4	3	3	3	3	3	3	3	3	3	3	3	3	3	3	3	3	3	3	3	3	3	3	3	3	3	3	3	3	3	3	3
		2	2	2	2	2	2	2	2	2	4	2	1	2	2	1	2	3	4	2	2	2	2	2	1	2	2	2	2	2	2	2	1	2	2	2	2	2	2	2	2	2	2	2	2	2	2	2	2
		1	1	1	1	1	1	1	1	1	1	1	2	1	1	2	1	1	1	1	1	1	1	1	2	1	1	1	1	1	1	1	2	1	1	1	1	1	1	1	1	1	1	1	1	1	1	1	1
		17	17	17	17	17	17	17	17	17	17	17	17	17	17	17	17	17	17	17	17	17	17	17	15	17	17	17	17	17	17	17	13	17	17	17	17	17	15	17	17	17	17	17	17	17	17	17	17
		16	16	16	16	16	16	16	15	16	15	16	15	15	15	15	16	14	11	12	15	16	16	16	16	16	16	16	16	16	16	16	16	16	16	16	16	16	16	16	16	16	16	16	16	16	16	16	16
		15	14	14	14	14	14	15	14	14	14	15	14	13	14	14	14	13	10	10	11	13	14	14	14	14	15	14	14	14	14	15	15	15	15	14	15	15	14	15	15	15	14	15	15	15	14	15	15
		14	15	15	15	15	15	13	12	15	12	14	16	12	12	16	13	9	8	8	10	14	15	15	17	15	14	15	15	15	15	13	17	14	14	15	14	13	17	14	14	14	15	14	14	14	15	14	14
		13	12	12	12	12	10	14	16	13	16	13	10	16	16	10	15	16	16	16	16	15	13	13	8	13	13	13	13	13	13	14	8	13	13	13	13	14	8	13	13	13	11	13	13	13	9	13	13
		12	13	13	13	13	13	11	11	12	10	12	13	10	11	13	11	10	9	9	9	11	12	12	13	12	12	12	12	12	12	12	14	12	12	12	12	11	13	11	12	12	13	12	12	12	13	12	12
		11	11	11	11	9	12	10	10	10	6	7	12	11	10	12	10	11	12	11	12	12	11	11	10	10	10	10	10	10	10	10	10	10	10	10	10	10	10	10	11	10	12	10	11	11	12	11	11
		10	10	10	10	10	11	12	13	11	13	11	11	14	13	11	12	15	15	15	13	10	10	10	9	11	11	11	11	11	11	11	9	11	11	11	11	12	9	12	10	11	10	11	10	10	10	10	10
		9	9	9	9	7	9	9	9	7	2	4	7	9	9	9	9	12	13	14	14	9	9	9	7	8	9	9	9	9	9	9	6	9	9	9	9	9	7	9	9	9	8	9	9	9	8	9	9
		8	8	8	8	11	8	8	8	8	9	10	9	6	8	7	8	5	4	4	7	8	8	8	12	9	8	8	8	8	8	8	12	8	8	8	8	7	12	7	7	8	9	8	8	8	11	8	8
		7	6	6	6	5	6	7	6	5	8	5	4	7	7	4	7	6	7	7	8	7	7	7	4	7	7	6	7	7	7	7	4	7	7	7	7	8	6	8	8	7	6	7	7	7	6	7	7
		6	7	7	7	8	7	6	7	9	7	9	8	4	5	8	6	4	1	2	3	6	6	6	11	6	6	7	6	6	6	6	11	6	6	6	6	6	11	6	6	6	7	6	6	6	7	6	6
		5	5	4	4	4	4	5	5	4	5	6	5	5	5	5	5	8	5	6	5	5	5	5	5	5	5	5	5	5	5	5	5	5	5	5	5	5	5	5	5	5	5	5	5	5	5	5	5
		4	3	3	3	3	3	3	2	3	1	1	3	3	2	3	3	7	6	5	6	4	4	4	3	3	3	3	3	3	4	4	3	3	4	4	4	4	3	4	4	4	3	4	4	4	3	4	4
		3	4	5	5	6	5	4	4	6	4	8	6	2	4	6	4	3	3	3	2	3	3	3	6	4	4	4	4	4	3	3	7	4	3	3	3	3	4	3	3	3	4	3	3	3	4	3	3
		2	2	2	1	2	1	2	3	1	11	3	1	8	2	1	2	2	14	12	4	2	2	2	1	2	2	2	2	2	2	2	1	2	2	2	2	2	1	2	2	2	1	2	2	2	1	2	2
		1	1	1	2	1	2	1	1	2	3	2	2	1	1	2	1	1	2	1	1	1	1	1	2	1	1	1	1	1	1	1	2	1	1	1	1	1	2	1	1	1	2	1	1	1	2	1	1
		21	21	21	21	21	21	21	19	21	18	21	21	15	21	21	21	9	1	1	11	21	21	21	21	21	21	21	21	21	21	21	21	21	21	21	21	21	21	21	21	21	21	21	21	21	21	21	21
		20	20	20	20	19	18	20	21	19	20	20	13	20	19	13	20	7	15	15	18	20	20	20	14	20	20	20	20	20	20	20	10	20	20	20	20	20	14	20	20	20	17	20	20	20	17	20	20
		19	19	19	19	20	20	17	15	20	13	17	20	10	15	20	16	10	3	3	4	16	19	19	20	17	19	19	19	19	19	17	20	17	17	18	18	16	20	17	17	18	20	18	19	19	20	19	19
		17	18	18	18	18	19	15	12	18	10	16	19	12	14	19	15	18	5	5	13	15	18	17	19	16	16	18	18	18	16	15	19	16	16	16	16	15	19	16	16	16	19	16	18	18	19	18	18
		15	17	16	17	17	17	14	13	17	11	14	18	9	12	18	14	20	6	8	5	13	16	13	18	14	14	16	15	16	14	13	18	13	14	14	14	13	18	14	13	14	18	15	16	16	18	16	16
		18	13	17	16	12	7	18	20	15	19	18	6	19	18	6	19	11	17	18	20	19	17	18	6	18	18	17	17	17	18	18	6	18	19	17	19	18	6	19	18	17	9	19	17	17	9	17	17
		11	15	13	14	15	14	10	9	16	7	12	17	8	10	17	11	14	8	7	7	12	11	11	16	12	11	12	11	12	11	12	15	11	11	11	12	12	16	12	12	12	16	11	11	12	15	11	11
		12	16	14	15	13	16	11	7	13	6	9	15	6	9	15	10	12	7	6	9	11	12	12	15	11	12	13	12	13	12	11	16	12	12	12	13	10	15	11	11	11	14	12	12	13	14	12	12
		13	10	10	10	10	8	16	17	11	16	11	7	18	17	7	17	21	19	20	19	18	14	14	7	15	15	15	14	15	15	16	7	15	15	15	15	17	7	13	14	13	7	13	13	11	8	13	13
		10	12	11	12	11	15	9	5	12	3	8	16	4	7	16	9	13	4	4	2	10	10	10	17	10	10	11	10	11	10	10	17	10	10	10	10	9	17	9	10	9	15	10	10	10	16	10	10
		14	11	15	11	16	5	12	16	10	17	19	5	16	16	5	13	2	14	14	16	14	13	15	5	13	13	10	13	10	13	14	5	14	13	13	11	14	5	15	15	15	8	14	14	15	7	14	14
		16	6	7	5	5	4	19	18	4	21	15	2	21	20	2	18	5	21	21	21	17	15	16	2	19	17	14	16	14	17	19	2	19	18	19	17	19	2	18	19	19	4	17	15	14	4	15	15
		9	14	12	13	14	13	13	14	14	8	10	14	11	10	14	12	17	12	12	15	9	9	9	11	9	9	9	9	9	9	9	12	9	9	9	9	11	13	10	9	10	13	9	9	9	13	9	9
		8	8	9	8	6	11	6	3	7	2	3	11	3	4	11	5	8	9	9	14	7	8	8	10	5	7	7	7	7	7	6	11	6	7	7	7	6	10	8	8	8	12	8	8	8	12	8	8
		7	9	8	8	8	12	8	6	9	4	5	12	5	6	12	7	16	10	11	6	8	7	7	12	8	8	8	8	8	8	7	13	7	8	8	8	7	11	6	6	7	11	7	7	7	11	7	7
		6	5	5	5	9	6	7	2	8	9	13	10	1	1	8	2	3	2	2	1	2	6	6	13	6	6	6	6	6	5	5	14	5	5	5	4	4	12	5	5	5	10	6	6	6	10	6	6
		4	7	6	7	7	10	5	8	6	5	7	9	7	5	10	6	19	13	13	10	5	5	3	8	3	4	5	4	5	4	3	8	4	4	4	5	3	8	4	4	4	5	4	4	4	5	4	4
		3	4	4	4	4	9	2	1	5	1	2	8	2	3	9	3	15	11	10	3	4	4	5	9	2	2	4	3	3	3	2	9	2	2	2	3	2	9	2	3	2	6	3	3	3	6	3	3
		5	3	3	3	3	2	4	11	3	12	4	3	17	13	3	8	6	20	19	17	6	3	4	3	7	5	3	5	4	6	8	3	8	6	6	6	8	3	7	7	6	3	5	5	5	3	5	5
		2	2	2	2	2	3	3	10	2	15	6	4	13	8	4	4	4	16	16	8	3	2	2	4	4	3	2	2	2	2	4	4	3	3	3	2	5	4	3	2	3	2	2	2	2	2	2	2
		1	1	1	1	1	1	1	4	1	14	1	1	14	2	1	1	1	18	17	12	1	1	1	1	1	1	1	1	1	1	1	1	1	1	1	1	1	1	1	1	1	1	1	1	1	1	1	1
[truncated: 124 more columns]
