# Supplementary material for: Performance of Localized-Orbital Coupled-Cluster Approaches for the Conformational Energies of Longer n-Alkane Chains
Source: J Phys Chem A. 2022 Dec 12;126(50):9375–91. doi: 10.1021/acs.jpca.2c06407 (PMC9791657; doi:10.1021/acs.jpca.2c06407)
Supplement: Supplementary file 2 — jp2c06407_si_002.zip [file jp2c06407_si_002.zip › ESI revision/L-F12 results for ESI.xlsx]

## Sheet: PNO-LCCSD(T)-F12 rext=0
			Default						Tight																	Coeff. for Ts
																										1.1413	VDZ-F12
			VDZ-F12		VTZ-F12		VQZ-F12		VDZ-F12		VTZ-F12															1.0527	VTZ-F12
			LCCSD(T)-F12b	with (Ts)	LCCSD(T)-F12b	with (Ts)	LCCSD(T)-F12b	with (Ts)	LCCSD(T)-F12b	with (Ts)	LCCSD(T)-F12b	with (Ts)														1.0232	VQZ-F12
		MAD	0.184903	0.111545	0.163252	0.131823			0.176165	0.0965083	0.131406	0.0989431
		MSD	-0.0176779	-0.0292369	0.0430276	0.0382023			0.0318779	0.0191883	0.0357885	0.0306726
		RMSD	0.212527	0.133847	0.178373	0.143675			0.193276	0.106165	0.143964	0.10819
		5MAD/4RMSD	1.08753	1.04173	1.14404	1.14688			1.13933	1.1363	1.14096	1.14317
														E_conf (kcal/mol)						E_conf (kcal/mol)						PNO-Default						PNO-Tight
		MAD(12)	0.119214	0.0582081	0.145933	0.120209	0.0997682	0.0879179	0.149404	0.084469	0.115644	0.0889055		PNO-Default						PNO-Tight
		MAD(16)	0.158409	0.0799536	0.185357	0.152195			0.193435	0.10931	0.154665	0.120229
		MAD(20)	0.243888	0.167598	0.155255	0.121967			0.177476	0.0930245	0.121583	0.0874471
		Revised												VDZ-F12		VTZ-F12		VQZ-F12		VDZ-F12		VTZ-F12				VDZ-F12		VTZ-F12		VQZ-F12		VDZ-F12		VTZ-F12
CnH2n+2		REF												LCCSD(T)-F12b	(T)-part	LCCSD(T)-F12b	(T)-part	LCCSD(T)-F12b	(T)-part	LCCSD(T)-F12b	(T)-part	LCCSD(T)-F12b	(T)-part			LCCSD(T)-F12b	(T)-part	LCCSD(T)-F12b	(T)-part	LCCSD(T)-F12b	(T)-part	LCCSD(T)-F12b	(T)-part	LCCSD(T)-F12b	(T)-part
n=12	1	1.81605	1.89939	1.87497	1.90668	1.89597	1.88427	1.87934	1.90804	1.88022	1.88732	1.87584		1.89939	-0.172814	1.90668	-0.203301	1.88427	-0.212464	1.90804	-0.196899	1.88732	-0.217786		A120_struc.xyz.out	-472.212	-0.0766643	-472.266	-0.0917655	-472.276	-0.0964518	-472.214	-0.0774817	-472.267	-0.092539
	2	2.05095	2.18159	2.12978	2.16965	2.14743	2.13189	2.1217	2.20159	2.14622	2.1479	2.12485		2.18159	-0.366658	2.16965	-0.421544	2.13189	-0.438893	2.20159	-0.391861	2.1479	-0.437329		A121_struc.xyz.out	-472.209	-0.0769397	-472.262	-0.0920895	-472.273	-0.0967904	-472.211	-0.0777954	-472.264	-0.092886
	3	2.49223	2.60362	2.55778	2.60875	2.58906	2.57604	2.56701	2.63494	2.5858	2.58936	2.56896		2.60362	-0.324456	2.60875	-0.373607	2.57604	-0.389165	2.63494	-0.347781	2.58936	-0.387176		A122_struc.xyz.out	-472.209	-0.0772486	-472.262	-0.0924373	-472.273	-0.0971512	-472.21	-0.0781061	-472.263	-0.0932359
	4	3.1561	3.31096	3.23059	3.33002	3.29637	3.27457	3.2591	3.33512	3.24998	3.29684	3.26202		3.31096	-0.568796	3.33002	-0.638657	3.27457	-0.666813	3.33512	-0.602545	3.29684	-0.660864		A123_struc.xyz.out	-472.208	-0.0771814	-472.261	-0.0923609	-472.272	-0.097072	-472.21	-0.0780359	-472.263	-0.093156
	5	3.66006	3.73237	3.69103	3.7638	3.74633	3.73342	3.72538	3.76319	3.71901	3.74839	3.73026		3.73237	-0.292563	3.7638	-0.331518	3.73342	-0.346783	3.76319	-0.312684	3.74839	-0.34406		A124_struc.xyz.out	-472.207	-0.0775708	-472.26	-0.0927832	-472.271	-0.0975144	-472.209	-0.0784419	-472.262	-0.0935921
	6	3.8763	4.00021	3.93952	4.01552	3.98989	3.97132	3.95956	4.02295	3.95864	3.98664	3.96013		4.00021	-0.429537	4.01552	-0.486165	3.97132	-0.506864	4.02295	-0.455158	3.98664	-0.503079		A125_struc.xyz.out	-472.206	-0.0771305	-472.26	-0.0922938	-472.271	-0.0970044	-472.208	-0.07798	-472.261	-0.0930873
	7	4.15636	4.24993	4.19874	4.29377	4.2722	4.25118	4.24121	4.29676	4.24239	4.26438	4.24189		4.24993	-0.362313	4.29377	-0.409441	4.25118	-0.42978	4.29676	-0.384812	4.26438	-0.426782		A126_struc.xyz.out	-472.206	-0.0773488	-472.259	-0.0925402	-472.27	-0.0972595	-472.207	-0.078207	-472.26	-0.0933407
	8	4.30521	4.48031	4.39732	4.49942	4.46474	4.44374	4.42778	4.49876	4.41085	4.46117	4.4251		4.48031	-0.587282	4.49942	-0.657994	4.44374	-0.688079	4.49876	-0.622087	4.46117	-0.684396		A127_struc.xyz.out	-472.205	-0.0772417	-472.259	-0.092418	-472.27	-0.0971367	-472.207	-0.0780949	-472.26	-0.0932191
	9	4.89291	4.99386	4.92944	5.04259	5.0156	4.99517	4.98276	5.03714	4.96895	5.00796	4.97995		4.99386	-0.455906	5.04259	-0.512249	4.99517	-0.534794	5.03714	-0.4826	5.00796	-0.531501		A128_struc.xyz.out	-472.205	-0.0776002	-472.258	-0.0928141	-472.269	-0.0975483	-472.207	-0.078473	-472.26	-0.0936296
	10	5.45383	5.59973	5.5175	5.6304	5.59604	5.57256	5.55672	5.63218	5.54526	5.59377	5.55815		5.59973	-0.581969	5.6304	-0.651912	5.57256	-0.682788	5.63218	-0.615126	5.59377	-0.675951		A129_struc.xyz.out	-472.204	-0.0773908	-472.257	-0.0925818	-472.269	-0.0973041	-472.206	-0.0782507	-472.259	-0.093386
	11	5.99214	6.13276	6.05186	6.17751	6.14351	6.11212	6.09638	6.16967	6.08366	6.13098	6.09557		6.13276	-0.572588	6.17751	-0.64517	6.11212	-0.678268	6.16967	-0.608723	6.13098	-0.671949		A1210_struc.xyz.out	-472.203	-0.0775917	-472.257	-0.0928044	-472.268	-0.0975399	-472.205	-0.0784619	-472.258	-0.0936162
	12	6.56454	6.66252	6.59665	6.72977	6.70206	6.66761	6.65474	6.70919	6.63933	6.68969	6.66083		6.66252	-0.466109	6.72977	-0.525828	6.66761	-0.554783	6.70919	-0.494387	6.68969	-0.547671		A1211_struc.xyz.out	-472.202	-0.0775768	-472.256	-0.0927936	-472.267	-0.0975327	-472.204	-0.0784517	-472.257	-0.0936098
n=16	`00	-0.48756	-0.143952	-0.28259	-0.200742	-0.259516			-0.160345	-0.308478	-0.248506	-0.309332		-0.143952	-0.981166	-0.200742	-1.11525			-0.160345	-1.04836	-0.248506	-1.15421		A1212_struc.xyz.out	-472.201	-0.0774071	-472.255	-0.0926034	-472.266	-0.0973359	-472.203	-0.0782695	-472.256	-0.0934117
	1	2.1529	2.28982	2.22944	2.30967	2.28409			2.31582	2.2501	2.28496	2.25823		2.28982	-0.427255	2.30967	-0.485404			2.31582	-0.465058	2.28496	-0.507233		A160_struc.xyz.out	-629.218	-0.102699	-629.289	-0.122902			-629.22	-0.103829	-629.29	-0.123959
	3	2.53527	2.67828	2.61929	2.69941	2.67441			2.70639	2.64228	2.6788	2.65277		2.67828	-0.417444	2.69941	-0.474355			2.70639	-0.453717	2.6788	-0.49393		A1600_struc.xyz.out	-629.218	-0.104263	-629.289	-0.124679			-629.22	-0.105499	-629.291	-0.125798
	4	2.67503	2.78095	2.7347	2.7907	2.77085			2.80726	2.75698	2.7756	2.75493		2.78095	-0.3273	2.7907	-0.376709			2.80726	-0.355809	2.7756	-0.392191		A161_struc.xyz.out	-629.214	-0.10338	-629.285	-0.123675			-629.216	-0.10457	-629.287	-0.124767
	2	2.94178	3.13313	3.02695	3.17142	3.12678			3.1642	3.05064	3.12979	3.08352		3.13313	-0.7514	3.17142	-0.847107			3.1642	-0.803636	3.12979	-0.878099		A163_struc.xyz.out	-629.213	-0.103364	-629.284	-0.123657			-629.216	-0.104552	-629.286	-0.124746
	6	3.23742	3.34195	3.28372	3.37745	3.35272			3.39475	3.33226	3.36106	3.3355		3.34195	-0.412122	3.37745	-0.46941			3.39475	-0.442208	3.36106	-0.485112		A164_struc.xyz.out	-629.213	-0.103221	-629.284	-0.123502			-629.216	-0.104396	-629.286	-0.124584
	7	3.282	3.44497	3.37127	3.45465	3.42318			3.49654	3.41762	3.43244	3.39999		3.44497	-0.521614	3.45465	-0.597245			3.49654	-0.558476	3.43244	-0.615818		A162_struc.xyz.out	-629.213	-0.103897	-629.284	-0.124252			-629.215	-0.105109	-629.285	-0.125358
	5	3.34458	3.49585	3.4099	3.53358	3.49722			3.54974	3.45788	3.50324	3.46569		3.49585	-0.608289	3.53358	-0.689825			3.54974	-0.65007	3.50324	-0.712443		A166_struc.xyz.out	-629.212	-0.103356	-629.283	-0.12365			-629.215	-0.104533	-629.285	-0.124732
	8	3.68337	3.85467	3.77261	3.86083	3.82577			3.89609	3.80856	3.83157	3.79534		3.85467	-0.580718	3.86083	-0.665211			3.89609	-0.619437	3.83157	-0.687375		A167_struc.xyz.out	-629.212	-0.10353	-629.283	-0.123853			-629.214	-0.104719	-629.285	-0.12494
	9	3.98197	4.08607	4.02946	4.12389	4.10001			4.12538	4.0648	4.10682	4.08197		4.08607	-0.400649	4.12389	-0.453114			4.12538	-0.428708	4.10682	-0.471421		A165_struc.xyz.out	-629.212	-0.103669	-629.283	-0.124001			-629.214	-0.104864	-629.285	-0.125094
	10	4.0828	4.26642	4.18318	4.28147	4.24645			4.30561	4.21688	4.24584	4.20946		4.26642	-0.589157	4.28147	-0.664513			4.30561	-0.62793	4.24584	-0.690352		A168_struc.xyz.out	-629.211	-0.103625	-629.282	-0.123962			-629.214	-0.104816	-629.284	-0.125054
	11	4.35361	4.449	4.39865	4.48939	4.46824			4.48534	4.43139	4.4667	4.4446		4.449	-0.356361	4.48939	-0.401265			4.48534	-0.381807	4.4667	-0.419261		A169_struc.xyz.out	-629.211	-0.103338	-629.282	-0.123624			-629.213	-0.104512	-629.284	-0.12471
	12	4.53877	4.68966	4.61577	4.72266	4.69131			4.71505	4.63484	4.68502	4.65229		4.68966	-0.522891	4.72266	-0.594788			4.71505	-0.567612	4.68502	-0.621147		A1610_struc.xyz.out	-629.211	-0.103638	-629.282	-0.123961			-629.213	-0.104829	-629.284	-0.125059
	14	4.94717	5.0954	5.0192	5.11255	5.08021			5.13512	5.05371	5.07761	5.04393		5.0954	-0.539266	5.11255	-0.613687			5.13512	-0.576138	5.07761	-0.63915		A1611_struc.xyz.out	-629.211	-0.103267	-629.281	-0.123541			-629.213	-0.104437	-629.283	-0.124627
	13	5.01992	5.10342	5.04512	5.16934	5.14466			5.15666	5.09374	5.14319	5.1174		5.10342	-0.41259	5.16934	-0.468269			5.15666	-0.445242	5.14319	-0.489312		A1612_struc.xyz.out	-629.21	-0.103532	-629.281	-0.123849			-629.212	-0.104733	-629.283	-0.124948
	15	5.84487	6.08786	5.94343	6.17172	6.11162			6.12044	5.96712	6.103	6.04071		6.08786	-1.02212	6.17172	-1.14055			6.12044	-1.0851	6.103	-1.18203		A1614_struc.xyz.out	-629.209	-0.103559	-629.28	-0.12388			-629.212	-0.104747	-629.282	-0.124977
	16	6.10653	6.27988	6.19951	6.32351	6.28974			6.31479	6.22833	6.29257	6.25731		6.27988	-0.568758	6.32351	-0.640766			6.31479	-0.611865	6.29257	-0.669091		A1613_struc.xyz.out	-629.209	-0.103357	-629.28	-0.123648			-629.212	-0.104538	-629.282	-0.124738
n=20	0	2.19831	1.70052	1.87955	1.8047	1.8806			1.74354	1.93496	1.87329	1.95195		1.70052	1.26699	1.8047	1.44013			1.74354	1.35477	1.87329	1.49252		A1615_struc.xyz.out	-629.208	-0.104328	-629.279	-0.124719			-629.21	-0.105558	-629.281	-0.125842
	1	4.1496	3.99888	4.04782	4.05918	4.07978			4.06667	4.11791	4.07938	4.10039		3.99888	0.346353	4.05918	0.390815			4.06667	0.362591	4.07938	0.398528		A1616_struc.xyz.out	-629.208	-0.103606	-629.279	-0.123923			-629.21	-0.104804	-629.28	-0.125025
	5	4.8075	4.42135	4.55825	4.53613	4.59385			4.4913	4.63615	4.5927	4.65223		4.42135	0.968883	4.53613	1.09537			4.4913	1.0251	4.5927	1.12962		A2000_struc.xyz.out	-786.226	-0.130813	-786.315	-0.156398			-786.229	-0.132395	-786.317	-0.157822
	6	4.99225	4.65383	4.77282	4.75913	4.80931			4.74407	4.86982	4.81113	4.8629		4.65383	0.842138	4.75913	0.952167			4.74407	0.889938	4.81113	0.982335		A200_struc.xyz.out	-786.223	-0.128794	-786.312	-0.154103			-786.226	-0.130236	-786.314	-0.155443
	7	5.2733	4.92643	5.04694	5.04114	5.09181			4.99643	5.1225	5.08683	5.13879		4.92643	0.852855	5.04114	0.961614			4.99643	0.892196	5.08683	0.985918		A201_struc.xyz.out	-786.219	-0.130261	-786.308	-0.155775			-786.222	-0.131817	-786.31	-0.157187
	3	4.84911	4.72766	4.74063	4.81945	4.82553			4.79693	4.81028	4.82219	4.82827		4.72766	0.0917911	4.81945	0.115348			4.79693	0.0944114	4.82219	0.115381		A205_struc.xyz.out	-786.219	-0.129269	-786.307	-0.154652			-786.222	-0.130761	-786.309	-0.156022
	11	5.60335	5.27545	5.38347	5.39341	5.43903			5.35485	5.46873	5.42938	5.47629		5.27545	0.764511	5.39341	0.865665			5.35485	0.805956	5.42938	0.890189		A206_struc.xyz.out	-786.218	-0.129471	-786.307	-0.154881			-786.221	-0.130977	-786.309	-0.156256
	10	5.58463	5.26652	5.37565	5.37933	5.42536			5.35487	5.47032	5.42922	5.47678		5.26652	0.77231	5.37933	0.873434			5.35487	0.817061	5.42922	0.902429		A207_struc.xyz.out	-786.218	-0.129454	-786.307	-0.154865			-786.221	-0.130973	-786.309	-0.156251
	4	5.31305	5.13342	5.16264	5.25484	5.26756			5.21027	5.24131	5.26165	5.27476		5.13342	0.206777	5.25484	0.241274			5.21027	0.219677	5.26165	0.248642		A203_struc.xyz.out	-786.218	-0.130667	-786.307	-0.156214			-786.221	-0.132245	-786.309	-0.157638
	12	5.74407	5.40848	5.52415	5.52692	5.57556			5.48745	5.60958	5.56937	5.61947		5.40848	0.818594	5.52692	0.922791			5.48745	0.864355	5.56937	0.95056		A2011_struc.xyz.out	-786.217	-0.129595	-786.306	-0.155018			-786.22	-0.131111	-786.308	-0.156403
	8	5.28175	5.1753	5.20139	5.24934	5.2605			5.22209	5.24894	5.25111	5.26248		5.1753	0.184607	5.24934	0.211828			5.22209	0.190009	5.25111	0.215843		A2010_struc.xyz.out	-786.217	-0.129582	-786.306	-0.155006			-786.22	-0.131093	-786.308	-0.156384
	2	5.05006	5.09575	5.03845	5.17625	5.15306			5.1088	5.04861	5.13398	5.10994		5.09575	-0.405515	5.17625	-0.44009			5.1088	-0.426042	5.13398	-0.456065		A204_struc.xyz.out	-786.218	-0.130484	-786.306	-0.156013			-786.221	-0.132045	-786.308	-0.157426
	9	5.77278	5.46621	5.55887	5.58521	5.62424			5.56864	5.66689	5.63795	5.67849		5.46621	0.655794	5.58521	0.740662			5.56864	0.695341	5.63795	0.769156		A2012_struc.xyz.out	-786.217	-0.129509	-786.306	-0.154927			-786.22	-0.131018	-786.308	-0.156307
	16	6.00602	5.71999	5.81186	5.82431	5.86303			5.82055	5.91819	5.86667	5.90675		5.71999	0.650163	5.82431	0.734851			5.82055	0.69099	5.86667	0.760649		A208_struc.xyz.out	-786.218	-0.130519	-786.306	-0.15606			-786.221	-0.132092	-786.308	-0.157478
	13	6.11757	5.81399	5.91563	5.94779	5.99062			5.89439	6.00123	5.97516	6.01918		5.81399	0.719353	5.94779	0.812578			5.89439	0.756085	5.97516	0.835264		A202_struc.xyz.out	-786.218	-0.131459	-786.306	-0.157099			-786.221	-0.133074	-786.309	-0.158549
	17	6.32888	6.02514	6.12864	6.15714	6.20136			6.10733	6.21692	6.19925	6.24481		6.02514	0.732521	6.15714	0.839093			6.10733	0.775557	6.19925	0.864535		A209_struc.xyz.out	-786.217	-0.129768	-786.306	-0.155218			-786.22	-0.131287	-786.308	-0.156596
	15	6.51723	6.22782	6.31333	6.37564	6.41187			6.32857	6.41896	6.40701	6.44446		6.22782	0.605171	6.37564	0.687487			6.32857	0.639644	6.40701	0.710569		A2016_struc.xyz.out	-786.217	-0.129777	-786.305	-0.155227			-786.22	-0.131294	-786.307	-0.15661
	19	6.65435	6.3493	6.44153	6.47448	6.51325			6.45028	6.5483	6.51403	6.55423		6.3493	0.652717	6.47448	0.735636			6.45028	0.693699	6.51403	0.762877		A2013_struc.xyz.out	-786.217	-0.129667	-786.305	-0.155103			-786.22	-0.13119	-786.307	-0.156491
	14	6.37711	6.3238	6.3169	6.39562	6.39278			6.3552	6.34792	6.37499	6.37189		6.3238	-0.0488515	6.39562	-0.0539342			6.3552	-0.0514885	6.37499	-0.0588867		A2017_struc.xyz.out	-786.216	-0.129646	-786.305	-0.155061			-786.219	-0.131159	-786.307	-0.156444
	18	6.74072	6.63297	6.6514	6.7418	6.74996			6.71097	6.73113	6.73984	6.74818		6.63297	0.130402	6.7418	0.154748			6.71097	0.142714	6.73984	0.158264		A2015_struc.xyz.out	-786.216	-0.129849	-786.304	-0.155302			-786.219	-0.131376	-786.307	-0.156689
	20	7.93775	7.94916	7.90992	8.04671	8.03065			7.99882	7.95827	8.01665	8.00003		7.94916	-0.27772	8.04671	-0.30472			7.99882	-0.287042	8.01665	-0.315373		A2019_struc.xyz.out	-786.216	-0.129773	-786.304	-0.155226			-786.219	-0.13129	-786.306	-0.156606
																									A2014_struc.xyz.out	-786.216	-0.130891	-786.304	-0.156484			-786.219	-0.132477	-786.307	-0.157916
																									A2018_struc.xyz.out	-786.215	-0.130605	-786.304	-0.156151			-786.218	-0.132168	-786.306	-0.15757
																									A2020_struc.xyz.out	-786.213	-0.131256	-786.302	-0.156884			-786.216	-0.132853	-786.304	-0.158324
			MD
CnH2n+2
n=12	1		0.0833416	0.058923	0.090635	0.079921	0.068219	0.0632898	0.091991	0.0641692	0.0712701	0.0597928
	2		0.130643	0.0788345	0.118697	0.0964813	0.0809384	0.0707561	0.150636	0.0952665	0.0969519	0.0739047															A2000_struc.xyz.out	-786.315	-0.156398			A160_struc.xyz.out	-629.29	-0.123959
	3		0.111395	0.0655497	0.116516	0.0968272	0.0838078	0.0747792	0.142713	0.093571	0.0971302	0.076726															A200_struc.xyz.out	-786.312	-0.154103			A1600_struc.xyz.out	-629.291	-0.125798
	4		0.154857	0.0744862	0.173925	0.140268	0.118475	0.103005	0.179017	0.0938777	0.140744	0.105916															A201_struc.xyz.out	-786.308	-0.155775			A161_struc.xyz.out	-629.287	-0.124767
	5		0.0723029	0.0309638	0.103735	0.0862639	0.0733618	0.0653164	0.103131	0.0589492	0.0883295	0.0701975															A205_struc.xyz.out	-786.307	-0.154652			A163_struc.xyz.out	-629.286	-0.124746
	6		0.123915	0.0632214	0.139216	0.113595	0.0950226	0.0832633	0.14665	0.0823362	0.11034	0.083828															A206_struc.xyz.out	-786.307	-0.154881			A164_struc.xyz.out	-629.286	-0.124584
	7		0.09357	0.0423752	0.137414	0.115836	0.0948193	0.0848484	0.140403	0.0860288	0.10802	0.0855289															A207_struc.xyz.out	-786.307	-0.154865			A162_struc.xyz.out	-629.285	-0.125358
	8		0.175091	0.0921084	0.194201	0.159525	0.138528	0.122565	0.193541	0.10564	0.155956	0.119888															A203_struc.xyz.out	-786.307	-0.156214			A166_struc.xyz.out	-629.285	-0.124732
	9		0.100949	0.0365297	0.149686	0.122691	0.102258	0.0898509	0.144237	0.0760456	0.115056	0.0870458															A2011_struc.xyz.out	-786.306	-0.155018			A167_struc.xyz.out	-629.285	-0.12494
	10		0.145905	0.063673	0.176572	0.142216	0.118734	0.102894	0.178347	0.0914299	0.139946	0.104323															A2010_struc.xyz.out	-786.306	-0.155006			A165_struc.xyz.out	-629.285	-0.125094
	11		0.140623	0.0597166	0.185368	0.151367	0.119979	0.104243	0.177532	0.0915196	0.138837	0.103426															A204_struc.xyz.out	-786.306	-0.156013			A168_struc.xyz.out	-629.284	-0.125054
	12		0.0979769	0.0321157	0.165229	0.137518	0.103076	0.0902049	0.14465	0.0747935	0.125151	0.0962884															A2012_struc.xyz.out	-786.306	-0.154927			A169_struc.xyz.out	-629.284	-0.12471
n=16	`00		0.343608	0.204969	0.286818	0.228044			0.327215	0.179081	0.239054	0.178227															A208_struc.xyz.out	-786.306	-0.15606			A1610_struc.xyz.out	-629.284	-0.125059
	1		0.136914	0.0765425	0.156768	0.131187			0.162915	0.0972028	0.132059	0.105328															A202_struc.xyz.out	-786.306	-0.157099			A1611_struc.xyz.out	-629.283	-0.124627
	3		0.143006	0.0840209	0.164143	0.139144			0.171121	0.10701	0.143533	0.117503															A209_struc.xyz.out	-786.306	-0.155218			A1612_struc.xyz.out	-629.283	-0.124948
	4		0.105921	0.0596738	0.115676	0.0958237			0.132235	0.0819594	0.100572	0.0799032															A2016_struc.xyz.out	-786.305	-0.155227			A1614_struc.xyz.out	-629.282	-0.124977
	2		0.191343	0.0851707	0.229636	0.184994			0.222416	0.108862	0.18801	0.141734															A2013_struc.xyz.out	-786.305	-0.155103			A1613_struc.xyz.out	-629.282	-0.124738
	6		0.104537	0.0463047	0.140038	0.1153			0.15733	0.0948458	0.123649	0.0980837															A2017_struc.xyz.out	-786.305	-0.155061			A1615_struc.xyz.out	-629.281	-0.125842
	7		0.162973	0.0892691	0.172651	0.141177			0.214536	0.135624	0.150442	0.117988															A2015_struc.xyz.out	-786.304	-0.155302			A1616_struc.xyz.out	-629.28	-0.125025
	5		0.151271	0.0653203	0.188996	0.152642			0.205159	0.113304	0.158657	0.121111															A2019_struc.xyz.out	-786.304	-0.155226			A2000_struc.xyz.out	-786.317	-0.157822
	8		0.171302	0.0892463	0.177459	0.142403			0.21272	0.125194	0.148199	0.111975															A2014_struc.xyz.out	-786.304	-0.156484			A200_struc.xyz.out	-786.314	-0.155443
	9		0.104097	0.0474851	0.141918	0.118039			0.143409	0.0828325	0.124844	0.1															A2018_struc.xyz.out	-786.304	-0.156151			A201_struc.xyz.out	-786.31	-0.157187
	10		0.183627	0.100379	0.198668	0.163648			0.222809	0.134082	0.163045	0.126664															A2020_struc.xyz.out	-786.302	-0.156884			A205_struc.xyz.out	-786.309	-0.156022
	11		0.0953957	0.0450419	0.135779	0.114632			0.131732	0.0777824	0.113088	0.0909931																				A206_struc.xyz.out	-786.309	-0.156256
	12		0.150889	0.0770047	0.183888	0.152543			0.176276	0.0960727	0.146253	0.113519																				A207_struc.xyz.out	-786.309	-0.156251
	14		0.148232	0.0720339	0.16538	0.133039			0.187951	0.106543	0.130447	0.0967641																				A203_struc.xyz.out	-786.309	-0.157638
	13		0.0834959	0.025197	0.149411	0.124734			0.136734	0.0738213	0.123266	0.0974797																				A2011_struc.xyz.out	-786.308	-0.156403
	15		0.242994	0.0985686	0.326858	0.266752			0.275576	0.122252	0.258137	0.195843																				A2010_struc.xyz.out	-786.308	-0.156384
	16		0.17335	0.0929841	0.216979	0.18321			0.20826	0.121804	0.186046	0.150785																				A204_struc.xyz.out	-786.308	-0.157426
n=20	0		0.497787	0.318762	0.393609	0.317714			0.454773	0.263344	0.325017	0.246361																				A2012_struc.xyz.out	-786.308	-0.156307
	1		0.15072	0.10178	0.0904193	0.0698234			0.0829305	0.0316964	0.0702167	0.0492143																				A208_struc.xyz.out	-786.308	-0.157478
	5		0.386154	0.249251	0.271374	0.213648			0.316198	0.171352	0.214799	0.155268																				A202_struc.xyz.out	-786.309	-0.158549
	6		0.338422	0.219428	0.233122	0.182943			0.248176	0.122428	0.181124	0.129355																				A209_struc.xyz.out	-786.308	-0.156596
	7		0.346863	0.226355	0.23216	0.181483			0.276865	0.150798	0.186465	0.134507																				A2016_struc.xyz.out	-786.307	-0.15661
	3		0.121455	0.108485	0.02966	0.0235812			0.0521784	0.038838	0.0269227	0.0208421																				A2013_struc.xyz.out	-786.307	-0.156491
	11		0.327907	0.219882	0.209948	0.164327			0.248509	0.134628	0.173979	0.127066																				A2017_struc.xyz.out	-786.307	-0.156444
	10		0.318116	0.208988	0.205307	0.159277			0.229761	0.11431	0.155411	0.107853																				A2015_struc.xyz.out	-786.307	-0.156689
	4		0.179635	0.150417	0.058209	0.0454938			0.102786	0.0717456	0.0514003	0.0382969																				A2019_struc.xyz.out	-786.306	-0.156606
	12		0.335582	0.219915	0.217142	0.168511			0.256618	0.134485	0.174693	0.124598																				A2014_struc.xyz.out	-786.307	-0.157916
	8		0.106451	0.0803659	0.032413	0.0212497			0.0596594	0.0328111	0.030646	0.0192711																				A2018_struc.xyz.out	-786.306	-0.15757
	2		0.0456972	0.0116021	0.126191	0.102998			0.0587483	0.00145145	0.0839215	0.0598868																				A2020_struc.xyz.out	-786.304	-0.158324
	9		0.306565	0.213901	0.187567	0.148534			0.204135	0.105883	0.134822	0.0942871
	16		0.286026	0.194158	0.181712	0.142985			0.185466	0.0878295	0.139353	0.0992673
	13		0.303581	0.201937	0.169775	0.126952			0.223175	0.11634	0.142405	0.0983866
	17		0.303745	0.200239	0.171745	0.127525			0.221551	0.111965	0.129632	0.0840707
	15		0.289413	0.203902	0.141593	0.105363			0.188658	0.0982764	0.110223	0.0727763
	19		0.305051	0.212822	0.179864	0.141096			0.204065	0.106045	0.14032	0.100116
	14		0.053311	0.0602137	0.0185102	0.0156679			0.0219134	0.0291887	0.00212098	0.00522431
	18		0.107746	0.0893202	0.00108162	0.00923684			0.029751	0.00958552	0.000876053	0.00746449
	20		0.0114132	0.0278287	0.108955	0.0928966			0.0610739	0.0205149	0.0788961	0.0622759

## Sheet: DLPNO-CCSDS(T1)-F12
																																														(T) Scale factor	1.0232	VQZ-F12
			DLPNO-CCSD(T1)-F12/Normal				DLPNO-CCSD(T1)/Tight/TCutPNO=1E-07												DLPNO-CCSD(T1)/vTight												DLPNO-CCSD(T1)-F12/Normal												DLPNO-CCSD(T1)/vTight				1.0527	VTZ-f12
																																															1.1413	VDZ-f12
			VTZ-F12	(Ts)	VDZ-F12	(Ts)	VTZ-F12	(Ts)	VDZ-F12	(Ts)									VTZ-F12	(Ts)	VDZ-F12	(Ts)									VQZ-F12	(Ts)											VQZ-F12	(Ts)
		MAD (kcal/mol)	0.36375	0.38024	0.153651	0.184631	0.11684	0.115355	0.08002	0.156408									3.6235	3.61676	0.0431586	0.0511018									3.6917	3.69419											3.62655	3.62354
		MSD	-0.353519	-0.36847	-0.150422	-0.183541	0.0320156	0.0251677	-0.0153613	-0.0318165									-3.57759	-3.58434	0.0104273	-0.00220881									-3.6722	-3.67469											-3.57455	-3.57755
		RMSD	0.566896	0.577072	0.180885	0.202973	0.185933	0.181445	0.102312	0.18282									4.35367	4.3536	0.0465174	0.0620357									4.35688	4.35708											4.35372	4.35367
		5MAD/4RMSD	0.802065	0.823641	1.0618	1.13704	0.785498	0.794697	0.977651	1.06941									1.04036	1.03844	1.15974	1.02969									1.05916	1.05982											1.04122	1.04037
		MAD(12)	0.270574	0.293592	0.09207	0.141061	0.0590182	0.0407842	0.0440501	0.112811									0.0550219	0.0269099	0.0411785	0.0303808									0.339185	0.349558											0.0677053	0.0551891
		MAD(16)	0.39765	0.426793	0.092643	0.155076	0.07345	0.0607981	0.0693209	0.154332											0.0497355	0.0400964																								DLPNO-CCSD(T1)-F12/Normal
		MAD(20)	0.389551	0.392067	0.238227	0.233453	0.185006	0.202132	0.109235	0.183											0.0389658	0.0718516																								VTZ-F12		VDZ-F12
		Revised
		REF																																												E_Total	(T) part	E_total	(T) part
12	1	1.81605	1.70995	1.69814	1.83405	1.80981	1.88569	1.87284	1.79609	1.7656									1.85063	1.83854	1.85713	1.82767									1.66549	1.6601											1.84734	1.84194		1.70995	-0.224074	1.83405	-0.171599
	2	2.05095	1.74329	1.72166	1.91474	1.86544	2.10544	2.08092	2.04001	1.98015									2.08658	2.06225	2.09434	2.03516									1.69434	1.68459											2.09464	2.08384		1.74329	-0.410603	1.91474	-0.348937
	3	2.49223	2.22437	2.20352	2.40445	2.36068	2.58915	2.56675	2.4871	2.43236									2.52574	2.50408	2.52623	2.47344									2.17524	2.16594											2.5382	2.52856		2.22437	-0.395623	2.40445	-0.309746
	4	3.1561	2.86188	2.8353	3.06327	3.00348	3.14374	3.10888	3.0225	2.93548									3.21726	3.18077	3.19266	3.1018									2.78255	2.77066											3.24095	3.22479		2.86188	-0.504498	3.06327	-0.423121
	5	3.66006	3.47055	3.45367	3.60082	3.56409	3.71798	3.69862	3.61894	3.57131									3.70022	3.68106	3.7003	3.653									3.40725	3.39961											3.70487	3.6963		3.47055	-0.320422	3.60082	-0.259896
	6	3.8763	3.58295	3.55928	3.7666	3.71067	3.9299	3.90234	3.8421	3.7736									3.92113	3.89322	3.91618	3.84694									3.51906	3.50837											3.93996	3.92755		3.58295	-0.449077	3.7666	-0.395836
	7	4.15636	3.8637	3.84301	4.03594	3.98843	4.22988	4.20586	4.13255	4.07344									4.20147	4.17771	4.19339	4.13494									3.77754	3.76818											4.21631	4.20569		3.8637	-0.39262	4.03594	-0.336248
	8	4.30521	4.00429	3.97903	4.23932	4.18249	4.3188	4.28259	4.24433	4.15486									4.38785	4.35019	4.38142	4.2876									3.92714	3.9158											4.40947	4.39276		4.00429	-0.479368	4.23932	-0.402185
	9	4.89291	4.57669	4.55102	4.75961	4.70085	4.96641	4.93699	4.88308	4.80989									4.94885	4.91931	4.92915	4.85597									4.51081	4.49928											4.96091	4.94775		4.57669	-0.487097	4.75961	-0.415874
	10	5.45383	5.11578	5.08722	5.30702	5.23922	5.49068	5.45413	5.34875	5.2578									5.52634	5.48901	5.48554	5.3923									5.03506	5.0223											5.54476	5.52816		5.11578	-0.541982	5.30702	-0.479831
	11	5.99214	5.73773	5.70918	5.92943	5.864	6.06244	6.02666	5.92937	5.84037									6.07819	6.04117	6.03753	5.94526									5.64611	5.63322											6.09122	6.0747		5.73773	-0.541725	5.92943	-0.463078
	12	6.56454	6.27859	6.25255	6.49259	6.43478	6.66008	6.62984	6.54326	6.46809									6.63268	6.60227	6.59695	6.52127									6.20586	6.19393											6.64051	6.6269		6.27859	-0.494135	6.49259	-0.409117
16	`00	-0.48756	-0.767016	-0.801413	-0.447342	-0.52731	-0.565023	-0.625448	-0.619855	-0.77013											-0.394242	-0.553157																								-0.767016	-0.652694	-0.447342	-0.565946
	1	2.1529	1.92945	1.90642	2.09026	2.03707	2.20822	2.18106	2.07597	2.00931											2.20763	2.13787																								1.92945	-0.436986	2.09026	-0.376439
	3	2.53527	2.25208	2.22873	2.46879	2.4148	2.58237	2.55504	2.45844	2.39137											2.59858	2.53091																								2.25208	-0.443057	2.46879	-0.382119
	4	2.67503	2.29133	2.27032	2.60898	2.5607	2.719	2.69639	2.67409	2.61899											2.7192	2.66601																								2.29133	-0.398686	2.60898	-0.341632
	2	2.94178	2.58927	2.55424	2.84913	2.7664	2.96017	2.91294	2.77804	2.65967											2.9711	2.84888																								2.58927	-0.664784	2.84913	-0.585475
	6	3.23742	2.94208	2.91566	3.13809	3.0788	3.33773	3.3093	3.1928	3.12307											3.27137	3.20492																								2.94208	-0.501191	3.13809	-0.419587
	7	3.282	2.87223	2.84087	3.15403	3.08385	3.38079	3.34552	3.24812	3.16128											3.3364	3.25206																								2.87223	-0.594996	3.15403	-0.496623
	5	3.34458	2.95499	2.92182	3.18868	3.113	3.40297	3.36312	3.22305	3.12492											3.37948	3.28097																								2.95499	-0.629399	3.18868	-0.535568
	8	3.68337	3.15933	3.12426	3.50618	3.42449	3.78151	3.74239	3.66253	3.56624											3.73343	3.63951																								3.15933	-0.665445	3.50618	-0.578119
	9	3.98197	2.76853	2.74696	3.93004	3.88084	3.98421	3.95763	3.96826	3.90378											4.04124	3.97775																								2.76853	-0.409365	3.93004	-0.348236
	10	4.0828	3.73293	3.70205	3.98428	3.91406	4.15323	4.11506	4.02454	3.9302											4.13813	4.04352																								3.73293	-0.585936	3.98428	-0.496907
	11	4.35361	4.12701	4.10621	4.30386	4.2548	4.22605	4.20277	4.36434	4.30691											4.38927	4.33175																								4.12701	-0.394815	4.30386	-0.347246
	12	4.53877	4.2389	4.20899	4.47144	4.40441	4.62613	4.59125	4.46807	4.38193											4.55854	4.4731																								4.2389	-0.567523	4.47144	-0.474366
	14	4.94717	4.57253	4.54202	4.81526	4.74389	5.06825	5.0325	4.97029	4.8826											5.00473	4.91767																								4.57253	-0.578862	4.81526	-0.5051
	13	5.01992	4.60522	4.57965	4.94436	4.88478	5.14283	5.11434	4.99606	4.92609											5.05423	4.98662																								4.60522	-0.485183	4.94436	-0.4217
	15	5.84487	5.38147	5.33742	5.66726	5.56242	5.80098	5.73929	5.57369	5.41858											5.88121	5.71686																								5.38147	-0.835888	5.66726	-0.74193
	16	6.10653	5.83004	5.80072	6.07262	6.00711	6.18184	6.14586	6.07124	5.98197											6.19561	6.10354																								5.83004	-0.556238	6.07262	-0.463639
20	0	2.19831	2.38303	2.42064	2.03951	2.13084	1.43538	1.51279	2.38318	2.57669											2.11429	2.32257																								2.38303	0.713604	2.03951	0.646323
	1	4.1496	4.22066	4.22152	4.1721	4.17685	4.25954	4.28051	4.18282	4.2355											4.14217	4.19879																								4.22066	0.0163127	4.1721	0.0336445
	5	4.8075	4.78173	4.80012	4.62852	4.67683	4.85262	4.90866	4.96486	5.10719											4.77542	4.93521																								4.78173	0.34895	4.62852	0.341886
	6	4.99225	4.90966	4.92145	4.71684	4.7482	5.09919	5.14705	5.12483	5.24606											4.95187	5.09056																								4.90966	0.223644	4.71684	0.221985
	7	5.2733	5.22287	5.23521	5.1048	5.13887	5.43581	5.48395	5.41395	5.53656											5.24817	5.38787																								5.22287	0.234089	5.1048	0.241119
	3	4.84911	4.71675	4.70708	4.70151	4.68083	4.88802	4.89436	4.74615	4.76022											4.79767	4.81292																								4.71675	-0.183412	4.70151	-0.14635
	11	5.60335	5.46883	5.4762	5.31401	5.3333	5.78458	5.82725	5.73372	5.84162											5.5519	5.67739																								5.46883	0.139925	5.31401	0.136496
	10	5.58463	5.43999	5.44754	5.27083	5.29177	5.75513	5.79852	5.69709	5.8066											5.55259	5.67928																								5.43999	0.143188	5.27083	0.148173
	4	5.31305	5.14119	5.13187	5.04708	5.02366	5.42563	5.43739	5.27822	5.30571											5.25528	5.2891																								5.14119	-0.176971	5.04708	-0.165745
	12	5.74407	5.5996	5.60853	5.45805	5.48156	4.93856	4.98444	5.90279	6.01947											5.71229	5.84654																								5.5996	0.169428	5.45805	0.166426
	8	5.28175	5.17132	5.16473	5.10805	5.09369	5.35702	5.3684	5.23986	5.26758											5.2443	5.27371																								5.17132	-0.125103	5.10805	-0.101591
	2	5.05006	4.74434	4.72208	4.78904	4.73657	4.96522	4.94301	4.79432	4.73618											5.01462	4.94972																								4.74434	-0.422328	4.78904	-0.37133
	9	5.77278	5.06921	5.07213	5.50224	5.51449	5.5968	5.63282	5.82296	5.91366											5.74306	5.85086																								5.06921	0.0554486	5.50224	0.0867206
	16	6.00602	5.7555	5.7578	5.65389	5.6624	6.16063	6.19628	6.10932	6.20007											5.97341	6.08143																								5.7555	0.0437336	5.65389	0.0602058
	13	6.11757	3.08567	3.09014	5.83135	5.84444	6.33616	6.37664	6.22639	6.32917											6.06569	6.18286																								3.08567	0.0849736	5.83135	0.0926286
	17	6.32888	5.94385	5.95344	6.04106	6.06592	6.50595	6.54914	6.41079	6.51873											6.29227	6.41241																								5.94385	0.181945	6.04106	0.175951
	15	6.51723	5.61444	5.61351	6.19654	6.19716	6.65446	6.68793	6.58452	6.66817											6.45677	6.55559																								5.61444	-0.0177108	6.19654	0.00434425
	19	6.65435	5.94364	5.9435	6.29768	6.29881	6.80962	6.84499	6.77523	6.86512											6.6142	6.72194																								5.94364	-0.00259914	6.29768	0.00801894
	14	6.37711	6.15358	6.13428	6.15257	6.10997	6.46864	6.46462	6.34023	6.32973											6.33217	6.32322																								6.15358	-0.366158	6.15257	-0.301482
	18	6.74072	6.65315	6.64423	6.63985	6.6207	6.82922	6.83816	6.6962	6.71857											6.73602	6.75794																								6.65315	-0.16934	6.63985	-0.135506
	20	7.93775	7.61137	7.58848	7.6761	7.6245	7.90766	7.89255	7.74324	7.70335											7.90694	7.86197																								7.61137	-0.43435	7.6761	-0.365151
12	1		0.106099	0.117908	0.018007	0.00623996	0.0696425	0.0567883	0.0199537	0.0504478									0.0345874	0.0224922	0.0410861	0.0116208									0.150562	0.155945
	2		0.307654	0.329293	0.136208	0.185513	0.0544933	0.0299666	0.0109403	0.0707975									0.0356352	0.0113034	0.0433878	0.015789									0.356609	0.366355
	3		0.267862	0.288711	0.087784	0.131551	0.0969199	0.0745187	0.00512658	0.0598714									0.0335119	0.0118553	0.0339987	0.0187848									0.316989	0.326287
	4		0.294216	0.320803	0.0928278	0.152615	0.0123599	0.0472168	0.133596	0.220617									0.0611569	0.0246719	0.0365595	0.0542971									0.373547	0.385442
	5		0.189509	0.206395	0.0592443	0.0959677	0.0579174	0.0385584	0.0411274	0.0887552									0.0401604	0.0210016	0.0402412	0.00706658									0.252808	0.260456
	6		0.293354	0.31702	0.109696	0.165627	0.0535961	0.0260437	0.0342044	0.102702									0.0448324	0.0169207	0.0398804	0.0293626									0.35724	0.367934
	7		0.292658	0.313349	0.120417	0.167929	0.0735172	0.0494972	0.0238116	0.0829213									0.0451066	0.0213481	0.0370273	0.0214246									0.378822	0.388176
	8		0.300925	0.326188	0.0658933	0.122722	0.0135819	0.0226229	0.0608809	0.150359									0.0826312	0.0449755	0.0762048	0.017611									0.378075	0.389418
	9		0.316216	0.341886	0.133295	0.192058	0.0735054	0.0440798	0.00983127	0.0830158									0.0559384	0.026406	0.0362402	0.0369369									0.382094	0.393622
	10		0.338046	0.366608	0.146809	0.21461	0.0368468	0.000296556	0.10508	0.196029									0.0725123	0.035183	0.0317111	0.0615304									0.418771	0.43153
	11		0.254413	0.282962	0.0627076	0.12814	0.0702991	0.0345158	0.062771	0.151773									0.0860518	0.0490261	0.0453943	0.0468803									0.346025	0.358923
	12		0.285944	0.311984	0.0719504	0.129759	0.0955384	0.0653058	0.0212774	0.0964468									0.0681381	0.0377344	0.0324107	0.043265									0.358675	0.370609
16	`00		0.279456	0.313853	0.0402182	0.0397501	0.0774629	0.137889	0.132296	0.282571											0.0933182	0.0655975
	1		0.223455	0.246484	0.0626377	0.115828	0.0553204	0.0281543	0.076931	0.143596											0.0547302	0.015034
	3		0.283194	0.306543	0.0664764	0.12047	0.0470984	0.0197663	0.076833	0.143904											0.0633112	0.00436143
	4		0.383698	0.404709	0.0660498	0.114322	0.0439784	0.0213678	0.000936915	0.056037											0.0441795	0.00901957
	2		0.352509	0.387543	0.0926526	0.17538	0.0183896	0.028844	0.163737	0.282114											0.0293147	0.0929026
	6		0.29534	0.321753	0.0993285	0.158616	0.100311	0.0718832	0.0446128	0.114341											0.0339498	0.0324996
	7		0.409769	0.441126	0.127975	0.198148	0.0987849	0.063519	0.0338815	0.120719											0.0544002	0.0299381
	5		0.389588	0.422757	0.155902	0.231578	0.0583913	0.0185425	0.121528	0.219663											0.0349038	0.0636106
	8		0.524036	0.559104	0.177186	0.258874	0.0981429	0.0590195	0.0208368	0.117125											0.0500633	0.0438544
	9		1.21344	1.23501	0.0519286	0.101134	0.00223656	0.0243446	0.0137132	0.0781969											0.0592705	0.00422032
	10		0.349869	0.380748	0.0985215	0.168735	0.070437	0.0322582	0.0582614	0.152602											0.0553373	0.0392775
	11		0.226596	0.247403	0.0497473	0.0988131	0.127554	0.15084	0.0107303	0.0467015											0.0356589	0.0218611
	12		0.299867	0.329775	0.0673325	0.134361	0.0873597	0.0524771	0.0707004	0.156841											0.0197719	0.0656704
	14		0.374641	0.405147	0.131904	0.203274	0.121081	0.0853378	0.0231273	0.0645661											0.0575641	0.0294964
	13		0.414702	0.440271	0.0755615	0.135148	0.122904	0.0944147	0.023864	0.0938355											0.0343082	0.0333061
	15		0.463394	0.507445	0.177608	0.282443	0.0438886	0.10558	0.271181	0.426286											0.0363414	0.128008
	16		0.27649	0.305804	0.0339023	0.0994145	0.0753098	0.03933	0.0352857	0.124553											0.0890802	0.00298142
20	0		0.18472	0.222327	0.158799	0.0674734	0.762931	0.685524	0.184867	0.378383											0.0840224	0.124265
	1		0.0710551	0.0719148	0.0224947	0.0272487	0.109943	0.130905	0.0332211	0.0858965											0.00743057	0.0491921
	5		0.0257696	0.00737996	0.178984	0.130675	0.0451139	0.101158	0.157361	0.299691											0.0320829	0.127713
	6		0.0825862	0.0708001	0.275415	0.244049	0.106943	0.154798	0.132576	0.25381											0.0403857	0.098312
	7		0.050423	0.0380865	0.168495	0.134425	0.16251	0.210659	0.140659	0.263265											0.0251232	0.114576
	3		0.132366	0.142031	0.147605	0.168284	0.0389104	0.0452417	0.102966	0.088894											0.051439	0.0361901
	11		0.134525	0.12715	0.289345	0.270058	0.181227	0.223898	0.130363	0.238261											0.051456	0.0740393
	10		0.144642	0.137096	0.313801	0.292865	0.170492	0.213885	0.112455	0.221966											0.0320415	0.0946456
	4		0.171861	0.181187	0.265971	0.289391	0.112581	0.12434	0.0348331	0.00733917											0.0577734	0.0239488
	12		0.144469	0.13554	0.28602	0.262504	0.805503	0.759629	0.158719	0.275406											0.0317781	0.102473
	8		0.110431	0.117024	0.173704	0.188059	0.0752628	0.0866492	0.0418938	0.0141743											0.0374496	0.00803948
	2		0.305718	0.327975	0.261015	0.313484	0.0848395	0.107045	0.255735	0.313876											0.0354361	0.100333
	9		0.703563	0.700641	0.270537	0.258283	0.175974	0.139956	0.050183	0.140882											0.0297109	0.0780886
	16		0.250519	0.248215	0.35213	0.343623	0.15461	0.190265	0.103296	0.194051											0.0326072	0.0754066
	13		3.0319	3.02742	0.286214	0.273125	0.218595	0.259076	0.108821	0.211604											0.0518757	0.0652892
	17		0.385034	0.375445	0.287822	0.26296	0.177069	0.220263	0.0819134	0.189852											0.03661	0.0835298
	15		0.902794	0.903727	0.320689	0.320075	0.137226	0.170697	0.0672904	0.150939											0.0604595	0.0383563
	19		0.710706	0.710843	0.356669	0.355535	0.155271	0.190641	0.120886	0.210772											0.0401463	0.0675932
	14		0.223535	0.242831	0.22454	0.267139	0.091532	0.087509	0.0368773	0.0473787											0.0449416	0.053887
	18		0.0875693	0.0964935	0.100868	0.120015	0.0885009	0.0974443	0.0445202	0.0221491											0.00470378	0.0172253
	20		0.326381	0.349271	0.261651	0.313247	0.0300946	0.0451977	0.194509	0.234402											0.0308091	0.0757807
[truncated: 81 more columns]

## Sheet: PNO-LCCSD(T)-F12 rext=default
			Default						Tight																	Coeff. for Ts
																										1.1413	VDZ-F12
			VDZ-F12		VTZ-F12		VQZ-F12		VDZ-F12		VTZ-F12															1.0527	VTZ-F12
			LCCSD(T)-F12b	with (Ts)	LCCSD(T)-F12b	with (Ts)	LCCSD(T)-F12b	with (Ts)	LCCSD(T)-F12b	with (Ts)	LCCSD(T)-F12b	with (Ts)														1.0232	VQZ-F12
		MAD	0.168864	0.0980927	0.162434	0.130598			0.157008	0.0771325	0.129304	0.0959655
		MSD	-0.0455822	-0.0569759	0.0414894	0.0368116			0.0144481	0.001114	0.0381495	0.0328805
		RMSD	0.203243	0.129991	0.177423	0.142493			0.173483	0.0842217	0.141391	0.104833
		5MAD/4RMSD	1.03856	0.943261	1.1444	1.14565			1.13129	1.14478	1.14314	1.14427
														E_conf (kcal/mol)						E_conf (kcal/mol)						PNO-Default						PNO-Tight
		MAD(12)	0.0833975	0.0248923	0.144137	0.11834	0.0980429	0.0861425	0.125866	0.0581945	0.116915	0.0894185		PNO-Default						PNO-Tight
		MAD(16)	0.122427	0.0445773	0.186938	0.153746			0.161525	0.0739898	0.155053	0.119696
		MAD(20)	0.255293	0.183243	0.153053	0.118863			0.171145	0.0904982	0.11554	0.0804964
		Revised												VDZ-F12		VTZ-F12		VQZ-F12		VDZ-F12		VTZ-F12				VDZ-F12		VTZ-F12		VQZ-F12		VDZ-F12		VTZ-F12
CnH2n+2		REF												LCCSD(T)-F12b	(T)-part	LCCSD(T)-F12b	(T)-part	LCCSD(T)-F12b	(T)-part	LCCSD(T)-F12b	(T)-part	LCCSD(T)-F12b	(T)-part			LCCSD(T)-F12b	(T)-part	LCCSD(T)-F12b	(T)-part	LCCSD(T)-F12b	(T)-part	LCCSD(T)-F12b	(T)-part	LCCSD(T)-F12b	(T)-part
n=12	1	1.81605	1.87966	1.85494	1.90702	1.89641	1.88383	1.87888	1.89329	1.86431	1.88942	1.87764		1.87966	-0.174997	1.90702	-0.201406	1.88383	-0.213318	1.89329	-0.205146	1.88942	-0.223445		A120_struc.xyz.out	-472.212	-0.0766978	-472.266	-0.091788	-472.276	-0.0964602	-472.214	-0.0774817	-472.267	-0.092539
	2	2.05095	2.14378	2.092	2.16957	2.1474	2.1312	2.12099	2.17972	2.12232	2.14878	2.12509		2.14378	-0.366446	2.16957	-0.420741	2.1312	-0.440087	2.17972	-0.406245	2.14878	-0.449491		A121_struc.xyz.out	-472.209	-0.0769767	-472.262	-0.0921089	-472.273	-0.0968001	-472.211	-0.0778086	-472.264	-0.0928951
	3	2.49223	2.56756	2.52171	2.61114	2.59153	2.575	2.56595	2.61363	2.56247	2.59169	2.5707		2.56756	-0.324535	2.61114	-0.372023	2.575	-0.390127	2.61363	-0.362061	2.59169	-0.398294		A122_struc.xyz.out	-472.209	-0.0772818	-472.262	-0.0924585	-472.273	-0.0971615	-472.21	-0.0781291	-472.263	-0.0932553
	4	3.1561	3.28058	3.1994	3.32495	3.2911	3.27338	3.25785	3.31675	3.22799	3.29802	3.26216		3.28058	-0.574462	3.32495	-0.642295	3.27338	-0.669736	3.31675	-0.628109	3.29802	-0.680477		A123_struc.xyz.out	-472.208	-0.077215	-472.261	-0.0923808	-472.272	-0.0970819	-472.21	-0.0780586	-472.263	-0.0931737
	5	3.66006	3.7044	3.66273	3.76383	3.74638	3.73159	3.72351	3.74052	3.69454	3.74861	3.72996		3.7044	-0.294892	3.76383	-0.331166	3.73159	-0.348188	3.74052	-0.325469	3.74861	-0.353827		A124_struc.xyz.out	-472.207	-0.0776133	-472.26	-0.0928115	-472.271	-0.0975275	-472.209	-0.0784826	-472.262	-0.0936234
	6	3.8763	3.9667	3.90568	4.01315	3.98748	3.96964	3.95784	4.0029	3.93571	3.98769	3.96036		3.9667	-0.431857	4.01315	-0.487041	3.96964	-0.508615	4.0029	-0.475517	3.98769	-0.518623		A125_struc.xyz.out	-472.206	-0.0771678	-472.26	-0.0923157	-472.271	-0.0970151	-472.208	-0.0780003	-472.261	-0.0931028
	7	4.15636	4.2211	4.16984	4.29081	4.26923	4.24999	4.23999	4.27519	4.21845	4.26488	4.24173		4.2211	-0.362723	4.29081	-0.409567	4.24999	-0.430931	4.27519	-0.401578	4.26488	-0.439205		A126_struc.xyz.out	-472.206	-0.077386	-472.259	-0.0925641	-472.27	-0.0972707	-472.207	-0.0782394	-472.26	-0.0933655
	8	4.30521	4.44374	4.35981	4.49404	4.45918	4.44025	4.42422	4.48547	4.39411	4.46136	4.42424		4.44374	-0.593966	4.49404	-0.661505	4.44025	-0.691277	4.48547	-0.646535	4.46136	-0.704451		A127_struc.xyz.out	-472.205	-0.0772758	-472.259	-0.0924406	-472.27	-0.0971469	-472.207	-0.0781216	-472.26	-0.0932389
	9	4.89291	4.95478	4.8902	5.04426	5.01725	4.99335	4.9809	5.00496	4.93397	5.01037	4.98163		4.95478	-0.457052	5.04426	-0.512451	4.99335	-0.536807	5.00496	-0.502429	5.01037	-0.545246		A128_struc.xyz.out	-472.205	-0.0776444	-472.258	-0.0928421	-472.269	-0.0975618	-472.207	-0.078512	-472.26	-0.0936616
	10	5.45383	5.55795	5.47489	5.62944	5.59493	5.5713	5.5554	5.60898	5.51867	5.59408	5.55745		5.55795	-0.587778	5.62944	-0.654756	5.5713	-0.68516	5.60898	-0.639192	5.59408	-0.694987		A129_struc.xyz.out	-472.204	-0.0774262	-472.257	-0.0926046	-472.269	-0.0973157	-472.206	-0.0782823	-472.259	-0.0934079
	11	5.99214	6.08113	5.99857	6.17239	6.13805	6.10825	6.0924	6.13143	6.04144	6.13281	6.09646		6.08113	-0.584305	6.17239	-0.651742	6.10825	-0.683096	6.13143	-0.636861	6.13281	-0.689873		A1210_struc.xyz.out	-472.203	-0.0776345	-472.257	-0.0928314	-472.268	-0.0975521	-472.205	-0.0785003	-472.258	-0.0936465
	12	6.56454	6.61607	6.54888	6.72572	6.69782	6.6654	6.65246	6.67423	6.60105	6.69195	6.66227		6.61607	-0.475483	6.72572	-0.529347	6.6654	-0.558058	6.67423	-0.517939	6.69195	-0.563154		A1211_struc.xyz.out	-472.202	-0.077629	-472.256	-0.0928266	-472.267	-0.0975488	-472.204	-0.0784966	-472.257	-0.0936384
n=16	`00	-0.48756	-0.168459	-0.308544	-0.19321	-0.252297			-0.192431	-0.346238	-0.254576	-0.316985		-0.168459	-0.9914	-0.19321	-1.12121			-0.192431	-1.08851	-0.254576	-1.18422		A1212_struc.xyz.out	-472.202	-0.0774555	-472.255	-0.0926315	-472.266	-0.0973495	-472.203	-0.078307	-472.256	-0.0934364
	1	2.1529	2.26322	2.20238	2.3114	2.28585			2.29199	2.22402	2.28747	2.26013		2.26322	-0.430621	2.3114	-0.484783			2.29199	-0.480968	2.28747	-0.518714		A160_struc.xyz.out	-629.218	-0.102746	-629.289	-0.122935			-629.22	-0.103829	-629.29	-0.123959
	3	2.53527	2.65329	2.59402	2.69982	2.67485			2.68183	2.61533	2.6793	2.65262		2.65329	-0.419439	2.69982	-0.473824			2.68183	-0.470642	2.6793	-0.506257		A1600_struc.xyz.out	-629.218	-0.104326	-629.289	-0.124721			-629.22	-0.105563	-629.291	-0.125846
	4	2.67503	2.75213	2.70576	2.79659	2.77682			2.78426	2.73214	2.77856	2.75739		2.75213	-0.328134	2.79659	-0.375206			2.78426	-0.368872	2.77856	-0.401608		A161_struc.xyz.out	-629.214	-0.103432	-629.285	-0.123707			-629.216	-0.104595	-629.287	-0.124785
	2	2.94178	3.09076	2.98357	3.17041	3.12559			3.12441	3.00619	3.1261	3.07852		3.09076	-0.758601	3.17041	-0.850417			3.12441	-0.836676	3.1261	-0.902811		A163_struc.xyz.out	-629.213	-0.103415	-629.284	-0.12369			-629.216	-0.104579	-629.286	-0.124765
	6	3.23742	3.30986	3.25155	3.38248	3.35789			3.36452	3.29954	3.36336	3.33716		3.30986	-0.412682	3.38248	-0.466639			3.36452	-0.459881	3.36336	-0.497154		A164_struc.xyz.out	-629.213	-0.103269	-629.284	-0.123533			-629.216	-0.104416	-629.286	-0.124599
	7	3.282	3.40022	3.32624	3.45549	3.42416			3.46278	3.38055	3.43323	3.39986		3.40022	-0.523566	3.45549	-0.59456			3.46278	-0.582	3.43323	-0.633102		A162_struc.xyz.out	-629.213	-0.103955	-629.284	-0.12429			-629.215	-0.105162	-629.285	-0.125397
	5	3.34458	3.45587	3.3695	3.52929	3.49294			3.51238	3.41687	3.50401	3.46546		3.45587	-0.611264	3.52929	-0.689683			3.51238	-0.675974	3.50401	-0.731559		A166_struc.xyz.out	-629.212	-0.103404	-629.283	-0.123678			-629.215	-0.104561	-629.285	-0.124751
	8	3.68337	3.79795	3.71568	3.86359	3.8286			3.85791	3.7669	3.83089	3.79364		3.79795	-0.582267	3.86359	-0.663995			3.85791	-0.644081	3.83089	-0.706835		A167_struc.xyz.out	-629.212	-0.103581	-629.283	-0.123882			-629.214	-0.104756	-629.285	-0.124968
	9	3.98197	4.05922	4.00233	4.12745	4.10356			4.1042	4.04128	4.11066	4.0852		4.05922	-0.402644	4.12745	-0.453383			4.1042	-0.445273	4.11066	-0.48313		A165_struc.xyz.out	-629.212	-0.10372	-629.283	-0.124034			-629.214	-0.104906	-629.285	-0.125124
	10	4.0828	4.23233	4.14871	4.2804	4.2454			4.28266	4.19027	4.24793	4.21051		4.23233	-0.591807	4.2804	-0.664162			4.28266	-0.653853	4.24793	-0.710106		A168_struc.xyz.out	-629.212	-0.103674	-629.282	-0.123993			-629.214	-0.104855	-629.284	-0.125085
	11	4.35361	4.42204	4.37145	4.49759	4.47644			4.45726	4.40096	4.46719	4.44451		4.42204	-0.358028	4.49759	-0.401325			4.45726	-0.39844	4.46719	-0.430313		A169_struc.xyz.out	-629.211	-0.103388	-629.282	-0.123657			-629.213	-0.104538	-629.284	-0.124729
	12	4.53877	4.65774	4.58307	4.72377	4.6925			4.6874	4.60392	4.68464	4.65102		4.65774	-0.528484	4.72377	-0.593519			4.6874	-0.590778	4.68464	-0.637905		A1610_struc.xyz.out	-629.211	-0.103689	-629.282	-0.123993			-629.213	-0.104871	-629.284	-0.12509
	14	4.94717	5.05262	4.9761	5.11926	5.08695			5.09467	5.00964	5.07778	5.04313		5.05262	-0.541544	5.11926	-0.613008			5.09467	-0.601777	5.07778	-0.657463		A1611_struc.xyz.out	-629.211	-0.103317	-629.281	-0.123574			-629.213	-0.104464	-629.283	-0.124644
	13	5.01992	5.06837	5.00968	5.16853	5.1439			5.12413	5.05849	5.14482	5.11834		5.06837	-0.415322	5.16853	-0.467361			5.12413	-0.464502	5.14482	-0.502536		A1612_struc.xyz.out	-629.21	-0.103588	-629.281	-0.123881			-629.213	-0.10477	-629.283	-0.124975
	15	5.84487	6.03333	5.88682	6.1604	6.09976			6.07316	5.91331	6.10149	6.03743		6.03333	-1.0369	6.1604	-1.15074			6.07316	-1.13127	6.10149	-1.21568		A1614_struc.xyz.out	-629.21	-0.103609	-629.28	-0.123912			-629.212	-0.104788	-629.282	-0.125006
	16	6.10653	6.24117	6.15944	6.32509	6.29119			6.2752	6.18505	6.29346	6.2573		6.24117	-0.578473	6.32509	-0.643361			6.2752	-0.638007	6.29346	-0.686155		A1613_struc.xyz.out	-629.209	-0.103408	-629.28	-0.123679			-629.212	-0.104569	-629.282	-0.124759
n=20	0	2.19831	1.72946	1.91079	1.80176	1.87821			1.78913	1.98858	1.88012	1.96096		1.72946	1.28334	1.80176	1.45065			1.78913	1.41153	1.88012	1.53402		A1615_struc.xyz.out	-629.208	-0.104399	-629.279	-0.124768			-629.21	-0.105631	-629.281	-0.125896
	1	4.1496	3.99302	4.0435	4.05664	4.0778			4.05915	4.11256	4.08349	4.10519		3.99302	0.357266	4.05664	0.401458			4.05915	0.378037	4.08349	0.411781		A1616_struc.xyz.out	-629.208	-0.103668	-629.279	-0.12396			-629.21	-0.104845	-629.28	-0.125052
	5	4.8075	4.43122	4.57032	4.54168	4.60002			4.5109	4.66174	4.60085	4.66204		4.43122	0.984454	4.54168	1.10693			4.5109	1.0675	4.60085	1.16106		A2000_struc.xyz.out	-786.226	-0.130899	-786.315	-0.156457			-786.229	-0.132486	-786.317	-0.157888
	6	4.99225	4.65965	4.78053	4.76226	4.81311			4.76082	4.89188	4.82046	4.87371		4.65965	0.85551	4.76226	0.964867			4.76082	0.927559	4.82046	1.01048		A200_struc.xyz.out	-786.223	-0.128854	-786.312	-0.154146			-786.226	-0.130236	-786.314	-0.155443
	7	5.2733	4.9276	5.04975	5.04341	5.09473			5.00956	5.141	5.09523	5.14868		4.9276	0.86447	5.04341	0.97382			5.00956	0.930254	5.09523	1.01429		A201_struc.xyz.out	-786.219	-0.13033	-786.308	-0.155818			-786.223	-0.131883	-786.31	-0.157232
	3	4.84911	4.69098	4.70454	4.81108	4.8175			4.78149	4.7954	4.82363	4.82986		4.69098	0.0959603	4.81108	0.121768			4.78149	0.0984578	4.82363	0.11833		A205_struc.xyz.out	-786.219	-0.129331	-786.307	-0.154693			-786.222	-0.130784	-786.309	-0.156038
	11	5.60335	5.26727	5.37718	5.39403	5.44031			5.36771	5.48641	5.44069	5.48896		5.26727	0.777851	5.39403	0.878157			5.36771	0.840014	5.44069	0.915961		A206_struc.xyz.out	-786.218	-0.129536	-786.307	-0.15492			-786.221	-0.131007	-786.309	-0.156278
	10	5.58463	5.26534	5.37631	5.37984	5.42644			5.36572	5.4858	5.43762	5.48648		5.26534	0.785361	5.37984	0.884242			5.36572	0.849876	5.43762	0.927139		A207_struc.xyz.out	-786.218	-0.129522	-786.307	-0.154905			-786.221	-0.131003	-786.309	-0.156272
	4	5.31305	5.10983	5.14001	5.25112	5.26419			5.19759	5.22965	5.26202	5.27549		5.10983	0.213524	5.25112	0.247823			5.19759	0.22694	5.26202	0.255489		A203_struc.xyz.out	-786.218	-0.130746	-786.307	-0.156263			-786.221	-0.132329	-786.309	-0.157699
	12	5.74407	5.4014	5.5191	5.52936	5.57861			5.49953	5.62678	5.58065	5.63218		5.4014	0.832934	5.52936	0.93444			5.49953	0.900575	5.58065	0.977753		A2011_struc.xyz.out	-786.217	-0.12966	-786.306	-0.155058			-786.22	-0.131147	-786.308	-0.156428
	8	5.28175	5.1341	5.1591	5.23289	5.24392			5.20527	5.2324	5.24838	5.25991		5.1341	0.176908	5.23289	0.209269			5.20527	0.192059	5.24838	0.218865		A2010_struc.xyz.out	-786.217	-0.129648	-786.306	-0.155048			-786.22	-0.131131	-786.308	-0.15641
	2	5.05006	5.0449	4.98669	5.14907	5.12562			5.06838	5.00385	5.12129	5.09607		5.0449	-0.411953	5.14907	-0.445008			5.06838	-0.456741	5.12129	-0.478436		A204_struc.xyz.out	-786.218	-0.130559	-786.306	-0.156062			-786.221	-0.132124	-786.308	-0.157481
	9	5.77278	5.45198	5.54607	5.58549	5.62507			5.57392	5.67637	5.64616	5.68787		5.45198	0.665904	5.58549	0.751102			5.57392	0.725079	5.64616	0.791481		A2012_struc.xyz.out	-786.217	-0.129572	-786.306	-0.154968			-786.22	-0.13105	-786.308	-0.15633
	16	6.00602	5.70583	5.79956	5.82859	5.86791			5.83032	5.9319	5.87326	5.91442		5.70583	0.663377	5.82859	0.746184			5.83032	0.718928	5.87326	0.781011		A208_struc.xyz.out	-786.218	-0.130617	-786.306	-0.156124			-786.221	-0.132179	-786.308	-0.157539
	13	6.11757	5.7944	5.8978	5.94831	5.99171			5.89784	6.0091	5.98389	6.02918		5.7944	0.731804	5.94831	0.823599			5.89784	0.78742	5.98389	0.859325		A202_struc.xyz.out	-786.218	-0.131556	-786.306	-0.157167			-786.221	-0.133213	-786.309	-0.15865
	17	6.32888	6.02572	6.13059	6.15973	6.20447			6.11684	6.23091	6.20797	6.25487		6.02572	0.742192	6.15973	0.849023			6.11684	0.807262	6.20797	0.889976		A209_struc.xyz.out	-786.217	-0.129838	-786.306	-0.15526			-786.22	-0.13133	-786.308	-0.156627
	15	6.51723	6.2071	6.29442	6.37579	6.41265			6.32206	6.41612	6.41281	6.4513		6.2071	0.618016	6.37579	0.69935			6.32206	0.665658	6.41281	0.730338		A2016_struc.xyz.out	-786.217	-0.129842	-786.305	-0.155268			-786.22	-0.13134	-786.307	-0.156643
	19	6.65435	6.33294	6.42729	6.47603	6.51546			6.45189	6.55382	6.52223	6.56352		6.33294	0.667724	6.47603	0.748034			6.45189	0.721435	6.52223	0.783532		A2013_struc.xyz.out	-786.217	-0.129733	-786.305	-0.155145			-786.22	-0.131231	-786.307	-0.156519
	14	6.37711	6.27349	6.26625	6.37699	6.37413			6.32236	6.31348	6.37254	6.36911		6.27349	-0.0512085	6.37699	-0.0543727			6.32236	-0.0628333	6.37254	-0.0649776		A2017_struc.xyz.out	-786.216	-0.129717	-786.305	-0.155104			-786.219	-0.131199	-786.307	-0.15647
	18	6.74072	6.60154	6.62018	6.73296	6.74124			6.68553	6.70589	6.74496	6.75343		6.60154	0.131914	6.73296	0.157119			6.68553	0.144054	6.74496	0.160692		A2015_struc.xyz.out	-786.216	-0.129914	-786.304	-0.155343			-786.219	-0.131425	-786.307	-0.156724
	20	7.93775	7.89049	7.85129	8.02924	8.01315			7.94949	7.90528	8.00974	7.99232		7.89049	-0.277413	8.02924	-0.305426			7.94949	-0.31286	8.00974	-0.330503		A2019_struc.xyz.out	-786.216	-0.129835	-786.304	-0.155265			-786.219	-0.131336	-786.306	-0.156639
																									A2014_struc.xyz.out	-786.216	-0.130981	-786.304	-0.156544			-786.219	-0.132586	-786.307	-0.157992
																									A2018_struc.xyz.out	-786.215	-0.130689	-786.304	-0.156207			-786.218	-0.132256	-786.306	-0.157632
																									A2020_struc.xyz.out	-786.213	-0.131341	-786.302	-0.156944			-786.216	-0.132984	-786.304	-0.158415
			MD
CnH2n+2
n=12	1		0.0636153	0.0388882	0.0909743	0.0803602	0.0677843	0.0628354	0.0772463	0.0482591	0.0733699	0.0615943
	2		0.0928299	0.0410511	0.118621	0.0964479	0.080252	0.070042	0.128769	0.071367	0.0978341	0.0741459
	3		0.0753347	0.0294778	0.118909	0.0993033	0.082771	0.0737201	0.121398	0.0702391	0.0994602	0.0784701
	4		0.124477	0.0433057	0.168847	0.134998	0.117285	0.101747	0.160648	0.0718958	0.141917	0.106056
	5		0.0443378	0.0026696	0.103768	0.0863154	0.0715296	0.0634517	0.0804623	0.0344735	0.0885471	0.0699004
	6		0.0904031	0.0293817	0.136849	0.111181	0.093336	0.0815362	0.1266	0.0594097	0.11139	0.0840582
	7		0.0647367	0.0134839	0.134452	0.112868	0.0936248	0.0836272	0.118829	0.0620856	0.108516	0.0853701
	8		0.138525	0.0545971	0.188826	0.153964	0.13504	0.119002	0.180254	0.0888984	0.156149	0.119024
	9		0.0618766	0.00270484	0.151354	0.124347	0.100448	0.087994	0.112054	0.0410603	0.11746	0.0887255
	10		0.104117	0.0210638	0.175609	0.141103	0.117471	0.101575	0.155156	0.064838	0.140252	0.103626
	11		0.0889885	0.00642619	0.180253	0.145907	0.116109	0.100261	0.139286	0.0492979	0.140674	0.104317
	12		0.0515282	0.0156575	0.161177	0.13328	0.100865	0.0879177	0.109695	0.0365102	0.127413	0.0977343
n=16	`00		0.319101	0.179016	0.29435	0.235262			0.295128	0.141321	0.232983	0.170575
	1		0.110322	0.0494754	0.158497	0.132949			0.139084	0.0711227	0.134564	0.107228
	3		0.118021	0.0587538	0.164553	0.139582			0.146565	0.0800634	0.144034	0.117354
	4		0.0771016	0.0307362	0.121568	0.101795			0.109236	0.0571142	0.103532	0.0823673
	2		0.148974	0.0417833	0.228629	0.183812			0.182629	0.0644068	0.184318	0.13674
	6		0.0724414	0.0141295	0.145062	0.12047			0.127107	0.062126	0.125947	0.0997475
	7		0.118221	0.0442415	0.173494	0.142161			0.180784	0.0985476	0.151225	0.117861
	5		0.111295	0.024923	0.184709	0.148363			0.167802	0.0722867	0.159431	0.120878
	8		0.114582	0.0323074	0.18022	0.145228			0.174545	0.0835363	0.147518	0.110267
	9		0.0772525	0.0203589	0.14548	0.121586			0.122228	0.0593108	0.128692	0.103231
	10		0.149531	0.0659091	0.197601	0.1626			0.199866	0.107477	0.165136	0.127713
	11		0.0684341	0.0178448	0.14398	0.122831			0.10365	0.0473503	0.113583	0.0909053
	12		0.118971	0.0442963	0.185004	0.153726			0.148628	0.0651511	0.145867	0.112249
	14		0.105458	0.0289378	0.17209	0.139784			0.147506	0.0624748	0.130609	0.0959608
	13		0.0484459	0.0102391	0.148603	0.123973			0.104203	0.0385685	0.124898	0.0984148
	15		0.188466	0.0419523	0.315535	0.254891			0.228294	0.068445	0.256625	0.192559
	16		0.134648	0.0529093	0.218568	0.184663			0.168675	0.0785249	0.186935	0.150774
n=20	0		0.468854	0.287518	0.396546	0.320097			0.409177	0.209728	0.318192	0.237349
	1		0.156582	0.106101	0.0929632	0.0718063			0.0904562	0.0370396	0.0661099	0.0444091
	5		0.376285	0.237182	0.265817	0.207482			0.296602	0.145764	0.206651	0.145464
	6		0.332602	0.211718	0.229991	0.179142			0.231433	0.100369	0.171792	0.11854
	7		0.345692	0.223542	0.229887	0.178567			0.26374	0.132295	0.17807	0.124617
	3		0.158136	0.144576	0.0380289	0.0316117			0.0676272	0.0537151	0.0254878	0.0192518
	11		0.336086	0.226176	0.209325	0.163047			0.235642	0.116948	0.162661	0.11439
	10		0.319294	0.208323	0.204797	0.158198			0.218917	0.0988293	0.147015	0.0981544
	4		0.203219	0.173048	0.0619281	0.0488679			0.115468	0.0834013	0.0510281	0.0375639
	12		0.342664	0.22497	0.214704	0.16546			0.244539	0.117288	0.163411	0.111883
	8		0.147654	0.122657	0.048859	0.0378306			0.0764859	0.049348	0.0333745	0.0218404
	2		0.00515625	0.0633651	0.0990108	0.0755589			0.0183268	0.0462106	0.0712302	0.0460166
	9		0.320798	0.226706	0.187285	0.147702			0.198858	0.0964042	0.126616	0.0849046
	16		0.300192	0.206457	0.17743	0.138106			0.175703	0.0741184	0.132756	0.0915963
	13		0.323167	0.219763	0.169262	0.125859			0.21973	0.108467	0.133676	0.0883891
	17		0.303163	0.198291	0.169155	0.124412			0.212038	0.097972	0.120909	0.0740077
	15		0.310137	0.222812	0.141442	0.104587			0.195168	0.101111	0.104427	0.0659378
	19		0.321403	0.227053	0.178313	0.138892			0.202462	0.100523	0.132121	0.0908285
	14		0.103622	0.110858	0.000117761	0.0029832			0.0547509	0.0636292	0.00457393	0.00799825
	18		0.13918	0.12054	0.00776036	0.000519802			0.0551881	0.0348333	0.00424451	0.012713
	20		0.0472569	0.0864553	0.0914915	0.0753955			0.0117392	0.0324679	0.0719879	0.0545704
