# Supplementary material for: Performance of Localized-Orbital Coupled-Cluster Approaches for the Conformational Energies of Longer n-Alkane Chains
Source: J Phys Chem A. 2022 Dec 12;126(50):9375–91. doi: 10.1021/acs.jpca.2c06407 (PMC9791657; doi:10.1021/acs.jpca.2c06407)
Supplement: Supplementary file 2 — jp2c06407_si_002.zip [file jp2c06407_si_002.zip › ESI revision/LNO PNO and DLPNO results for ESI.xlsx]

## Sheet: MP2 variants ACONFL
			Hansen						GKS
		Ref	HF	MP2	MP2		MP2 exp	2.5313	RI-MP2	RI-MP2	RI-MP2	RI-MP2	RI-MP2	RI-MP2	RI-MP2	RI-MP2-F12	RI-MP2-F12	RI-MP2-F12	RI-MP2-F12	RI-MP2-F12	RI-MP2-F12	DF-CCSD(T)	MP2-F12/V{T,Q}Z-F12+ΔCCSD(T)/haVTZ	MP2/AV{T,Q}Z+Δ[CCSD(T)-MP2]/haVTZ																						δCBS	xCBS	1/2(δ+x)CBS	my Formula
			def2-QZVPP	def2-QZVPP	CBS(aT/aQ)		coeff	0.933385	def2-TZVPP	def2-QZVPP	def2-{T,Q}	AVTZ	AVQZ	AV{T,Q}Z together	AV{T,Q}Z SCF and MP2 extrapolated separately	VTZ-F12	VQZ-F12	V{T,Q}Z-F12 SCF and MP2 extarpolated separately	AVTZ-F12	AVQZ-F12	AV{T,Q}Z-F12 SCF and MP2 extarpolated separately	hAVTZ																											RI-MP2/CBS + a*dE
			D4-ATM				SCF exp	5.66598
	MD		0.16047	0.360223	-0.0785297		coeff	0.243672	-0.287706	-0.147218	-0.0443477	-0.105182	-0.0864218	-0.0689116	-0.0778956	-0.11842	-0.115878	-0.115747
	MAD	4.57863	0.287186	0.582141	0.289756		Opus. 268. MP2-F12 exp	4.3548	0.699346	0.477498	0.330024	1.104	0.623756	0.179791	0.202637	0.345284	0.344671	0.359295	What????
	RMSD		0.337135	0.675775	0.324637		coeff	0.39998	0.772986	0.528541	0.362636	1.23847	0.694352	0.208079	0.232862	0.386055	0.385044	0.400184
	5MAD/4RMSD		1.0648	1.0768	1.11569				1.13092	1.12928	1.13759	1.11428	1.12291	1.08006	1.08775	1.11799	1.11893	1.12228							Alternative Ref
	SD		0.299506	0.577567	0.318194				0.724733	0.512778	0.363568	1.24652	0.695947	0.19833	0.221675	0.371175	0.370922	0.386969							MP2-F12/V{T,Q}-f12+ [LNO-CCSD(T),Tight-RI-MP2]/AV{T,Q}Z
	Max		0.995134	1.89055	0.761691				1.70959	1.22994	0.88399	2.85376	1.62423	0.476603	0.533148	0.906927	0.910066	0.947801								MP2-F12/V{T,Q}-f12+ [LNO-CCSD(T),vTight-RI-MP2]/AV{T,Q}Z
	Min		-0.326019	-0.589046	-0.58244				-1.4461	-0.936201	-0.657009	-2.10094	-1.20254	-0.409475	-0.437287	-0.698644	-0.698952	-0.726956							HLC13		MP2-F12/V{T,Q}-f12+ [LNO-CCSD(T),vvTight-RI-MP2]/AVTZ
	ErrRange		1.32115	2.4796	1.34413				3.15569	2.16614	1.541	4.95471	2.82677	0.886078	0.970435	1.60557	1.60902	1.67476								HLC12		E_conf
						Hill et al. (2009)	2.5313	2.7399																			HLC4	RI-MP2								RI-MP2-F12				RI-MP2-F12				DF-CCSD(T)
																												def2-TZVPP		def2-QZVPP		AVTZ		AVQZ		VTZ-F12		VQZ-F12		AVTZ-F12		AVQZ-F12		hAVTZ
	MAD(12)	REF GKS	0.237473	0.417904	0.257223				0.667073	0.426749	0.249525	0.817245	0.48506	0.175004	0.19739	0.318767	0.317485	0.327786	0.348748	0.709671	0.855932	0.0638676	0.0202808	0.150677				SCF part	MP2 part	SCF part	MP2 part	SCF part	MP2 part	SCF part	MP2 part	SCF part	MP2 part	SCF part	MP2 part	SCF part	MP2 part	SCF part	MP2 part	[CCSD(T)-MP2] part		Supposed to be same as Ref
	MAD(16)		0.38096	0.912905	0.34473				0.892946	0.58504	0.363246	1.12344	0.66199	0.231283	0.261121	0.438285	0.436875	0.451149
	MAD(20)		0.239682	0.408229	0.263844				0.561063	0.419439	0.349131	1.25212	0.672059	0.140843	0.158291	0.285151	0.285565	0.302941
																							REF
12	1	1.81605	1.86	1.56187	1.65				1.48344	1.55532	1.5964	1.41881	1.557	1.68598	1.68086	1.61147	1.60657	1.59956	1.59825	1.24953	1.11088	1.82643	1.83268	1.91398	1.8079	1.82398	1.80145	3.76961	-2.28617	3.80733	-2.25201	3.80287	-2.38406	3.8103	-2.2533	3.79954	-2.18806	3.81218	-2.2056	3.81752	-2.21926	3.81216	-2.56263	0.233125
	2	2.05095	1.86	1.52554	1.68				1.2876	1.51809	1.68703	1.22113	1.49298	1.74673	1.73	1.61562	1.61386	1.60473	1.58699	1.21617	1.06737	2.02437	2.07385	2.19913	2.0359	2.04861	2.0374	5.71389	-4.42629	5.78086	-4.26277	5.75768	-4.53655	5.78193	-4.28894	5.76731	-4.15169	5.78839	-4.17452	5.78617	-4.19918	5.78926	-4.57309	0.469125
	3	2.49223	2.37	2.07283	2.22				1.85385	2.06491	2.21709	1.81783	2.05669	2.27964	2.26505	2.15662	2.15564	2.1477	2.13663	1.76271	1.61343	2.45861	2.51325	2.6306	2.48896	2.49197	2.47788	5.76582	-3.91197	5.8308	-3.76589	5.81113	-3.99331	5.8323	-3.77561	5.82001	-3.66339	5.83889	-3.68325	5.84108	-3.70446	5.83929	-4.07658	0.365551
	4	3.1561	3.44	2.56705	2.79				2.22784	2.55674	2.8036	1.95005	2.44951	2.91569	2.88163	2.70553	2.71045	2.69716	2.66216	2.31232	2.16789	3.00513	3.19092	3.37538	3.08215	3.13802	3.17522	8.27035	-6.04251	8.35755	-5.80081	8.30853	-6.35847	8.35791	-5.90841	8.32902	-5.62349	8.36717	-5.65672	8.33982	-5.67766	8.3686	-6.05628	0.493758
	5	3.66006	3.85	3.4298	3.55				3.24878	3.42334	3.55097	3.15176	3.39011	3.61258	3.59536	3.49588	3.4963	3.489	3.47564	3.10572	2.95692	3.61655	3.67139	3.77775	3.65753	3.64375	3.63306	6.48913	-3.24035	6.54031	-3.11697	6.51702	-3.36526	6.54199	-3.15188	6.52806	-3.03217	6.54671	-3.05041	6.54149	-3.06584	6.54683	-3.44111	0.182391
	6	3.8763	4	3.47886	3.64				3.2264	3.46935	3.64841	3.07672	3.40986	3.72081	3.69771	3.58391	3.58533	3.57508	3.55245	3.18813	3.03987	3.78757	3.89447	4.01709	3.89898	3.87628	3.86389	7.89084	-4.66444	7.96002	-4.49067	7.92825	-4.85153	7.96174	-4.55188	7.94311	-4.3592	7.97015	-4.38482	7.9543	-4.40185	7.97054	-4.78241	0.319384
	7	4.15636	4.25	3.79711	3.96				3.56151	3.78972	3.95864	3.47298	3.75943	4.0268	4.00701	3.88669	3.88645	3.87727	3.86122	3.48826	3.33809	4.11306	4.17372	4.30345	4.13381	4.15237	4.1286	7.75235	-4.19084	7.81626	-4.02655	7.78878	-4.3158	7.81747	-4.05804	7.80133	-3.91464	7.82403	-3.93758	7.81854	-3.95731	7.82489	-4.33663	0.296445
	8	4.30521	4.69	3.75972	3.94				3.44462	3.7492	3.97952	3.15945	3.62392	4.05745	4.02724	3.8975	3.90149	3.88572	3.85107	3.50541	3.36177	4.17503	4.3422	4.48372	4.28482	4.31262	4.32696	9.68117	-6.23656	9.75942	-6.01023	9.71569	-6.55624	9.75949	-6.13557	9.72597	-5.82847	9.7694	-5.86791	9.73636	-5.88528	9.77074	-6.26533	0.456486
	9	4.89291	5.14	4.49505	4.68				4.23225	4.48399	4.66595	4.12571	4.45308	4.75866	4.73526	4.59676	4.59936	4.58961	4.56901	4.20239	4.05441	4.85163	4.90834	5.05399	4.84542	4.87802	4.8698	9.16573	-4.93348	9.2426	-4.75861	9.21267	-5.08696	9.24658	-4.7935	9.2269	-4.63014	9.25389	-4.65453	9.24604	-4.67703	9.25462	-5.05223	0.318731
	10	5.45383	5.81	4.99256	5.2				4.65102	4.98237	5.23465	4.41088	4.88275	5.32319	5.2889	5.12046	5.12646	5.11418	5.08138	4.72947	4.58483	5.3214	5.47395	5.64867	5.40111	5.43711	5.44931	10.7136	-6.06254	10.7962	-5.81382	10.7465	-6.33565	10.7962	-5.91349	10.771	-5.65054	10.8077	-5.68125	10.7832	-5.70182	10.8081	-6.07861	0.359771
	11	5.99214	6.41	5.52309	5.69				5.22644	5.51391	5.72811	4.97707	5.39743	5.78978	5.7603	5.63826	5.64075	5.62838	5.603	5.24804	5.10284	5.94996	6.01201	6.14393	5.96191	5.99495	5.97677	11.4118	-6.18535	11.4903	-5.97636	11.4474	-6.47031	11.4901	-6.0927	11.4667	-5.82842	11.5001	-5.85935	11.4806	-5.87761	11.5012	-6.25314	0.383626
	12	6.56454	6.96	6.19835	6.33				5.96806	6.18875	6.35201	5.82735	6.12319	6.39932	6.37869	6.28276	6.28419	6.27486	6.25388	5.89248	5.74718	6.5413	6.57326	6.67709	6.55983	6.55848	6.53164	11.1901	-5.22203	11.252	-5.06329	11.2256	-5.39826	11.2555	-5.13233	11.2378	-4.95502	11.2625	-4.97834	11.2578	-5.00391	11.2625	-5.37004	0.298403
16	00	-0.48756	0.13	1.40299	-1.07				-1.81624	-1.42376	-1.14457	-2.5885	-1.6901	-0.851542	-0.8967	-1.1862	-1.18651	-1.21452							-0.532139	-0.488667	-0.453954	8.08146	-9.89769	8.2078	-9.63156	8.14262	-10.7311	8.20809	-9.89819	8.15446	-9.34066	8.22416	-9.41068							-0.851938	-1.14401	-0.997974	-1.09383
	1	2.1529	2.46	3.06239	1.88				1.38812	1.6484	1.83117	1.1769	1.59203	1.97951	1.95305	1.77476	1.77495	1.76218							2.09134	2.14687	2.14121	6.20392	-4.81579	6.29117	-4.64276	6.25399	-5.0771	6.29235	-4.70032	6.26839	-4.49363	6.30048	-4.52554							1.98042	1.68864	1.83453	1.56567
	3	2.53527	2.85	3.41122	2.21				1.74308	1.99874	2.18026	1.58539	1.95261	2.29536	2.27195	2.11463	2.11456	2.10202							2.47439	2.54073	2.52487	6.62881	-4.88573	6.71163	-4.71289	6.679	-5.09361	6.71295	-4.76034	6.68789	-4.57326	6.71917	-4.60461							2.29643	2.00376	2.15009	1.9167
	4	2.67503	2.84	3.69886	2.46				2.08072	2.28758	2.42959	2.01124	2.27864	2.52823	2.51043	2.37966	2.37835	2.36855							2.61495	2.67001	2.64803	5.94348	-3.86275	6.0175	-3.72993	5.99352	-3.98228	6.01932	-3.74068	6.00202	-3.62236	6.02521	-3.64686							2.5294	2.23666	2.38303	2.18223
	2	2.94178	3.46	3.57301	2.5				1.80012	2.15019	2.39291	1.33566	2.02043	2.65959	2.61998	2.35799	2.36138	2.34341							2.85467	2.9399	2.93011	9.68431	-7.88419	9.80614	-7.65595	9.75364	-8.41798	9.81107	-7.79064	9.77531	-7.41731	9.82362	-7.46224							2.66082	2.3677	2.51426	2.18723
	6	3.23742	3.52	4.20175	3.01				2.52849	2.78821	2.96835	2.4379	2.77388	3.08748	3.06545	2.90916	2.90878	2.89722							3.17963	3.21785	3.20022	7.15032	-4.62183	7.2406	-4.45239	7.21027	-4.77237	7.24221	-4.46833	7.22193	-4.31278	7.25045	-4.34167							3.08891	2.79628	2.94259	2.73628
	7	3.282	3.35	4.01363	2.82				2.24659	2.59937	2.86057	2.15832	2.5519	2.91927	2.89417	2.75284	2.75202	2.73926							3.22819	3.29002	3.25918	8.35051	-6.10392	8.44922	-5.84985	8.41425	-6.25593	8.45064	-5.89873	8.42992	-5.67708	8.461	-5.70898							2.92062	2.62745	2.77404	2.55215
	5	3.34458	3.68	4.02111	2.89				2.27903	2.60233	2.82811	2.01783	2.53554	3.01876	2.98771	2.77453	2.77631	2.76127							3.22207	3.32946	3.31316	9.02197	-6.74294	9.13214	-6.52981	9.09121	-7.07338	9.13623	-6.60069	9.10634	-6.33181	9.14571	-6.3694							3.02016	2.7273	2.87373	2.62575
	8	3.68337	3.64	4.3322	3.17				2.56314	2.91686	3.17353	2.44782	2.87509	3.27389	3.24608	3.07	3.06798	3.05399							3.61093	3.68055	3.64743	9.37596	-6.81282	9.48251	-6.56565	9.44479	-6.99697	9.48511	-6.61003	9.4625	-6.3925	9.49545	-6.42747							3.27541	2.98251	3.12896	2.90676
	9	3.98197	4.34	5.02139	3.81				3.35427	3.61078	3.79998	3.24446	3.57866	3.89059	3.86518	3.71698	3.71768	3.70738							3.94171	3.97366	3.95924	7.83188	-4.47761	7.9047	-4.29392	7.86921	-4.62475	7.90605	-4.3274	7.88613	-4.16915	7.91259	-4.19491							3.89239	3.59924	3.74582	3.54557
	10	4.0828	4.43	4.85632	3.68				3.06268	3.44258	3.73085	2.86471	3.34758	3.79829	3.76543	3.59488	3.59725	3.58242							4.07767	4.09121	4.07381	9.65468	-6.592	9.75083	-6.30826	9.70342	-6.83871	9.75106	-6.40348	9.72243	-6.12756	9.7619	-6.16465							3.80005	3.50643	3.65324	3.42722
	11	4.35361	4.74	5.45645	4.19				3.86094	4.04517	4.17474	3.76566	4.01656	4.25074	4.2329	4.12471	4.12497	4.11608							4.32006	4.3602	4.33563	7.88686	-4.02592	7.94831	-3.90315	7.92576	-4.16009	7.95162	-3.93507	7.93386	-3.80915	7.95636	-3.83139							4.25271	3.95929	4.106	3.92297
	12	4.53877	5	5.46209	4.26				3.75589	4.04722	4.25749	3.5684	3.97806	4.36044	4.3332	4.18702	4.1891	4.17527							4.53439	4.53748	4.51353	9.46492	-5.70903	9.5543	-5.50708	9.51658	-5.94818	9.55607	-5.57801	9.52961	-5.34259	9.56626	-5.37717							4.36246	4.06849	4.21548	4.00954
	14	4.94717	5.14	5.75415	4.55				4.03695	4.3398	4.56367	3.92145	4.29432	4.64236	4.61562	4.46959	4.46879	4.45573							4.90134	4.94712	4.91804	10.2526	-6.21562	10.3378	-5.99803	10.3026	-6.3811	10.3413	-6.04699	10.3181	-5.84847	10.3499	-5.88112							0	633.422	316.711	689.048
	13	5.01992	5.43	6.08735	4.88				4.46354	4.67464	4.81653	4.32164	4.65543	4.96698	4.94401	4.7803	4.78057	4.7693							4.94683	5.00004	4.97488	9.05184	-4.5883	9.13181	-4.45717	9.10084	-4.7792	9.13415	-4.47872	9.11242	-4.33212	9.14087	-4.3603							4.96928	4.67546	4.82237	4.63107
	15	5.84487	6.84	6.36771	5.31				4.39876	4.9436	5.34816	3.80524	4.70201	5.53904	5.47605	5.20769	5.22258	5.20035							5.72027	5.86203	5.87582	14.7486	-10.3498	14.8994	-9.95577	14.8096	-11.0043	14.9009	-10.1989	14.8493	-9.64164	14.9198	-9.69722							5.54161	5.24702	5.39432	5.11951
	16	6.10653	6.78	7.03717	5.83				5.31424	5.62302	5.85389	5.06789	5.52395	5.94963	5.91686	5.76105	5.76478	5.75097							6.07231	6.12041	6.10739	11.5594	-6.24512	11.6425	-6.01948	11.5968	-6.52891	11.6443	-6.12037	11.6146	-5.85356	11.6529	-5.88811							5.95238	5.65872	5.80555	5.60103
20	0	2.19831	2.01	3.40115	2.96				3.9079	3.42825	3.0823	5.05207	3.82254	2.67491	2.73146	3.10524	3.10838	3.14611							2.21927	2.16416	2.11945	-8.96223	12.8701	-9.10976	12.538	-9.02962	14.0817	-9.1116	12.9341	-9.03941	12.1446	-9.13061	12.239
	1	4.1496	4.33	4.59672	4.49				4.63055	4.60503	4.58228	5.0481	4.72352	4.42055	4.43095	4.49303	4.49479	4.50684							4.12983	4.12218	4.08815	1.49118	3.13938	1.48961	3.11542	1.49987	3.54823	1.4848	3.23872	1.51203	2.98099	1.48368	3.01111
	5	4.8075	4.53	5.53943	5.28				5.85004	5.55801	5.34038	6.93561	5.96212	5.05348	5.09644	5.32297	5.32123	5.34847							4.81088	4.75836	4.6965	-3.09091	8.94095	-3.17059	8.7286	-3.10567	10.0413	-3.16796	9.13008	-3.11464	8.43761	-3.1845	8.50573
	6	4.99225	4.73	5.52287	5.3				5.71713	5.53938	5.41459	6.78701	5.91326	5.09771	5.13523	5.35058	5.35004	5.37415							4.9722	4.94983	4.88451	-1.75723	7.47435	-1.81685	7.35622	-1.7614	8.54841	-1.8158	7.72906	-1.76773	7.11831	-1.82856	7.1786
	7	5.2733	5.1	5.86083	5.65				6.10627	5.87564	5.70156	7.1091	6.25172	5.45146	5.48726	5.67548	5.67408	5.69792							5.23635	5.22564	5.15295	-1.51707	7.62335	-1.5768	7.45244	-1.52157	8.63067	-1.57347	7.8252	-1.52678	7.20227	-1.58778	7.26186
	3	4.84911	5.12	4.87002	4.86				4.68452	4.87293	5.02458	5.01472	4.9284	4.84783	4.83881	4.85966	4.86968	4.87709							4.79815	4.85774	4.7996	4.28069	0.403823	4.3158	0.557131	4.29985	0.714871	4.31292	0.615477	4.3239	0.535761	4.31538	0.5543
	11	5.60335	5.38	6.10086	5.9				6.28706	6.1144	5.98692	7.29858	6.47884	5.7137	5.74758	5.94058	5.93978	5.96229							5.54256	5.55971	5.4901	-0.476637	6.7637	-0.525476	6.63987	-0.473952	7.77253	-0.523073	7.00191	-0.477215	6.41779	-0.534287	6.47407
	10	5.58463	5.33	6.07625	5.89				6.23141	6.09131	5.99287	7.25363	6.45144	5.70268	5.73334	5.92005	5.91919	5.94191							5.55616	5.55395	5.47401	-0.530327	6.76174	-0.577183	6.6685	-0.53066	7.78429	-0.575106	7.02654	-0.529386	6.44944	-0.587035	6.50623
	4	5.31305	5.47	5.42016	5.4				5.3955	5.42198	5.43943	5.81905	5.57835	5.35368	5.3545	5.38546	5.39245	5.40529							5.26601	5.31305	5.25473	3.79601	1.59949	3.80654	1.61544	3.81019	2.00886	3.809	1.76935	3.83344	1.55202	3.80831	1.58414
	12	5.74407	5.46	6.31669	6.12				6.51677	6.33207	6.19424	7.56007	6.71304	5.92243	5.95621	6.14226	6.14066	6.16466							5.75283	5.705	5.62789	-0.726104	7.24288	-0.776229	7.1083	-0.724943	8.28501	-0.77392	7.48696	-0.724591	6.86685	-0.786188	6.92685
	8	5.28175	5.29	5.44621	5.4				5.38539	5.45355	5.51695	5.66583	5.51259	5.36956	5.36348	5.42416	5.43543	5.44886							5.29832	5.30628	5.25149	4.10521	1.28018	4.10554	1.34801	4.09302	1.57281	4.10183	1.41076	4.12556	1.2986	4.10325	1.33218
	2	5.05006	5.56	4.63698	4.79				4.31121	4.62702	4.86023	4.17355	4.54214	4.88618	4.85478	4.77087	4.79229	4.79276							4.9857	5.09868	5.07128	8.53484	-4.22362	8.6241	-3.99707	8.57883	-4.40528	8.62435	-4.08221	8.61603	-3.84517	8.63629	-3.844
	9	5.77278	5.6	6.09446	5.98				6.19802	6.10533	6.03858	7.11317	6.45123	5.83339	5.85721	5.96558	5.96521	5.98505							5.69137	5.73234	5.66237	0.683552	5.51447	0.654881	5.45045	0.695099	6.41807	0.66056	5.79067	0.697565	5.26801	0.647602	5.31761
	16	6.00602	5.68	6.30049	6.14				6.33515	6.3153	6.31704	7.37716	6.65734	5.98547	6.01053	6.16767	6.16722	6.1877							5.96676	5.95645	5.89988	1.0732	5.26195	1.04382	5.27148	1.08072	6.29644	1.04438	5.61295	1.08637	5.0813	1.03473	5.1325
	13	6.11757	5.88	6.59044	6.44				6.75113	6.60228	6.48702	7.67608	6.94911	6.27056	6.2983	6.44262	6.44169	6.46285							6.09262	6.08206	6.00381	0.577384	6.17375	0.543047	6.05923	0.586445	7.08963	0.546228	6.40288	0.590035	5.85258	0.536201	5.90549
	17	6.32888	6.4	6.9382	6.72				7.07421	6.95352	6.87929	7.98397	7.24096	6.54745	6.57241	6.77992	6.7835	6.80594							6.34006	6.32331	6.24918	0.379599	6.69461	0.323902	6.62962	0.36014	7.62382	0.323952	6.91701	0.366666	6.41325	0.314156	6.46935
	15	6.51723	6.38	6.87774	6.77				6.98109	6.88671	6.81139	7.84056	7.21387	6.62893	6.64986	6.76461	6.76586	6.78505							6.49549	6.48404	6.39949	1.87782	5.10326	1.8593	5.02741	1.89386	5.9467	1.86351	5.35036	1.90132	4.8633	1.85457	4.91128
	19	6.65435	6.38	7.04011	6.9				7.12907	7.05223	6.99551	8.14264	7.41518	6.73619	6.7613	6.9077	6.90638	6.92711							6.58522	6.60134	6.54119	1.62607	5.50301	1.6043	5.44792	1.64318	6.49945	1.60678	5.80841	1.65112	5.25659	1.59796	5.30842
	14	6.37711	6.53	6.3697	6.4				6.23297	6.36538	6.4592	6.42391	6.41354	6.40386	6.39315	6.38067	6.39269	6.40145							6.33833	6.39769	6.33518	7.1688	-0.935832	7.21196	-0.846584	7.20014	-0.776231	7.21566	-0.802124	7.22871	-0.848043	7.21884	-0.826144
	18	6.74072	7.19	6.98158	6.98				6.87967	6.98356	7.06161	7.18077	7.06791	6.96256	6.94903	6.95495	6.96316	6.97152							6.71023	6.7404	6.70924	5.92486	0.954806	5.95229	1.03127	5.93229	1.24847	5.95192	1.11599	5.96766	0.98729	5.95495	1.00821
	20	7.93775	8.36	7.82514	7.95				7.49401	7.82129	8.06552	7.49009	7.76577	8.02309	7.99051	7.90038	7.91847	7.92197							7.85833	7.95352	7.93774	10.5837	-3.08967	10.6725	-2.85119	10.6232	-3.13312	10.6704	-2.90468	10.6731	-2.77271	10.6824	-2.76397
[truncated: 25 more columns]

## Sheet: PNO-LCCSD(T), rext=0
(T) exp	2.9988		Default			sep	0.655634	1.04918	Tight			sep	0.655634	1.04918	1.62986	2.02193			9.09295
coeff	0.730166		AVTZ	AVQZ	AV5Z	AV{T,Q}Z	AV{T,Q}Z tog	AV{Q,5}Z tog	AVTZ	AVQZ	AV5Z	AV{T,Q}Z	AV{T,Q}Z tog	AV{Q,5}Z tog	Default {T,Q}+c1[Tight-Default]/T	Tight {T,Q}+c1[Tight-Default]/T			Tight {T,Q}+c1[Tight-Default]/Q
CCSD exp	3.084	MAD	0.0531467	0.11197	2.432	0.158388	0.172714	2.43499	0.07687	0.0916166		0.190538	0.201233		0.0529255	0.0601534			0.11487
coeff	0.700109	MSD	-0.00817247	0.0658201	-2.25997	0.112716	0.114332	-2.25698	-0.048645	0.0628532		0.136057	0.135955		0.0483676	0.0541225			0.108977
SCF exp	1.63	RMSD	0.0633331	0.124946	3.6934	0.176801	0.190645	3.69375	0.0864683	0.104804		0.215419	0.225381		0.0818038	0.0849992			0.133197
coeff	0.243672	5MAD/4RMSD	1.04895	1.12018	0.823091	1.11982	1.13243	0.824025	1.11125	1.09272		1.10563	1.11607		0.808727	0.884617			1.07801
		MAD(12)	0.038838	0.123992	0.100868	0.170023	0.181359	0.0766059	0.0727255	0.107456	0.10231	0.218579	0.22559	0.0969117	0.0122111	0.017727			0.0876322
		MAD(16)	0.0417716	0.157076	0.181783	0.220539	0.235586	0.207705	0.0944341	0.134921		0.275397	0.285294		0.0279772	0.0274573			0.0924125
		MAD(20)	0.0705315	0.0685849		0.101426	0.116877		0.0650198	0.0475096		0.10582	0.119265		0.0963872	0.110865			0.148613																											PNO-Default
																				E_conf (kcal/mol)												E_conf (kcal/mol)
																				PNO-Default												PNO-Tight
		Revised																		AVTZ				AVQZ				AV5Z				AVTZ				AVQZ				AV5Z						AVTZ
CnH2n+2		REF																		E_HF	ΔE_LMP2	ΔE_[LCCSD-LMP2]	E_Δ(T)	E_HF	ΔE_LMP2	ΔE_[LCCSD-LMP2]	E_Δ(T)	E_HF	ΔE_LMP2	ΔE_[LCCSD-LMP2]	E_Δ(T)	E_HF	ΔE_LMP2	ΔE_[LCCSD-LMP2]	E_Δ(T)	E_HF	ΔE_LMP2	ΔE_[LCCSD-LMP2]	E_Δ(T)	E_HF	ΔE_LMP2	ΔE_[LCCSD-LMP2]	E_Δ(T)			E_HF	ΔLMP2	Δ[LCCSD-LMP2]	Δ(T)
n=12	1	1.81605	1.88095	1.91818	1.8986	1.94111	1.94259	1.87805	1.81211	1.89756	1.88488	1.95431	1.95358	1.87158	1.83039	1.8144			1.76608	3.80381	-2.15388	0.445068	-0.214045	3.81066	-2.14239	0.464306	-0.2144	3.81168	-2.17338	0.478876	-0.218579	3.80381	-2.23991	0.476104	-0.227892	3.81066	-2.16605	0.478991	-0.226041	3.81168	-2.17454	0.47436	-0.226618		A120_struc.xyz.out	-469.74	-2.14227	-0.13202	-0.0911536
	2	2.05095	2.09522	2.16897	2.14274	2.20892	2.21732	2.11522	1.99204	2.1478	2.13594	2.24532	2.24993	2.1235	2.04915	2.04131			2.05752	5.75675	-4.11686	0.893063	-0.437734	5.78199	-4.084	0.913719	-0.442741	5.78762	-4.13002	0.935091	-0.449952	5.75675	-4.24465	0.931842	-0.451902	5.78199	-4.11784	0.935989	-0.45233	5.78762	-4.13352	0.936486	-0.454648		A121_struc.xyz.out	-469.734	-2.1457	-0.131311	-0.0914947
	3	2.49223	2.5343	2.60639	2.58831	2.64674	2.65366	2.56933	2.44236	2.59272	2.58269	2.68797	2.6913	2.57216	2.50382	2.50541			2.56697	5.81058	-3.63264	0.745312	-0.388949	5.8325	-3.60187	0.768722	-0.392957	5.83789	-3.64264	0.792456	-0.3994	5.81058	-3.75442	0.787148	-0.400945	5.8325	-3.63188	0.793301	-0.401198	5.83789	-3.64523	0.792914	-0.402885		A122_struc.xyz.out	-469.731	-2.14883	-0.130597	-0.0918512
	4	3.1561	3.1502	3.29281	3.27008	3.3696	3.38631	3.24624	3.01783	3.27436	3.27568	3.43117	3.44255	3.27706	3.17056	3.1749			3.27475	8.30817	-5.64404	1.15177	-0.665692	8.35817	-5.56623	1.17422	-0.673344	8.36741	-5.6197	1.20573	-0.683359	8.30817	-5.80235	1.19748	-0.685478	8.35817	-5.6053	1.20593	-0.684441	8.36741	-5.6069	1.20212	-0.686942		A123_struc.xyz.out	-469.73	-2.14806	-0.130832	-0.0917734
	5	3.66006	3.67304	3.75089	3.73781	3.79388	3.80193	3.72409	3.59639	3.74429	3.73947	3.83646	3.84126	3.73442	3.67699	3.68627			3.78126	6.51737	-3.02227	0.525291	-0.34735	6.54237	-2.98989	0.549041	-0.350623	6.54595	-3.02291	0.572385	-0.357619	6.51737	-3.12469	0.562122	-0.35842	6.54237	-3.01551	0.574812	-0.357378	6.54595	-3.01861	0.57095	-0.358817		A124_struc.xyz.out	-469.726	-2.15126	-0.130184	-0.0922145
	6	3.8763	3.89477	3.98434	3.97109	4.03124	4.04306	3.95719	3.79268	3.97546	3.97353	4.0878	4.0953	3.9715	3.87667	3.88888			4.0146	7.92784	-4.35	0.823408	-0.506474	7.96205	-4.30655	0.841591	-0.512752	7.96947	-4.34712	0.869585	-0.520853	7.92784	-4.47281	0.858342	-0.520687	7.96205	-4.335	0.869529	-0.521115	7.96947	-4.34139	0.869041	-0.523594		A125_struc.xyz.out	-469.729	-2.14708	-0.131183	-0.0917072
	7	4.15636	4.1942	4.27404	4.25501	4.31649	4.32639	4.23504	4.09481	4.25848	4.25222	4.35979	4.36579	4.24565	4.16439	4.16483			4.22432	7.78863	-3.88601	0.720427	-0.428849	7.81773	-3.85758	0.7484	-0.434507	7.82282	-3.89955	0.773479	-0.441739	7.78863	-4.01106	0.760022	-0.442784	7.81773	-3.89146	0.775151	-0.442938	7.82282	-3.8973	0.771865	-0.445169		A126_struc.xyz.out	-469.727	-2.1492	-0.130708	-0.0919607
	8	4.30521	4.3411	4.45003	4.4282	4.5052	4.52145	4.4053	4.22482	4.43782	4.43572	4.56611	4.57747	4.43351	4.33193	4.34237			4.46648	9.71421	-5.83349	1.14559	-0.685209	9.75971	-5.7802	1.16634	-0.695818	9.76939	-5.82766	1.1928	-0.706333	9.71421	-5.96058	1.17907	-0.707875	9.75971	-5.81323	1.2014	-0.710049	9.76939	-5.81426	1.19387	-0.713282		A127_struc.xyz.out	-469.727	-2.14846	-0.130872	-0.091837
	9	4.89291	4.93799	5.02208	5.00086	5.06513	5.07721	4.97861	4.82547	5.01303	4.99915	5.12877	5.136	4.98458	4.89382	4.90849			5.05374	9.21297	-4.58461	0.841705	-0.532073	9.24706	-4.56149	0.877123	-0.540613	9.25297	-4.61157	0.909814	-0.550358	9.21297	-4.7261	0.887297	-0.548697	9.24706	-4.58948	0.904629	-0.549173	9.25297	-4.60706	0.905601	-0.552364		A128_struc.xyz.out	-469.724	-2.15156	-0.130194	-0.0922456
	10	5.45383	5.44566	5.58535	5.56533	5.66004	5.67693	5.54434	5.30877	5.56532	5.57159	5.72216	5.73352	5.57817	5.45383	5.45675			5.55143	10.7468	-5.65531	1.03397	-0.679785	10.7967	-5.58906	1.06846	-0.690735	10.8068	-5.64174	1.10156	-0.70125	10.7468	-5.81487	1.07761	-0.700753	10.7967	-5.63017	1.09961	-0.700803	10.8068	-5.62808	1.0967	-0.703792		A129_struc.xyz.out	-469.725	-2.14957	-0.130678	-0.0920015
	11	5.99214	6.05291	6.14286	6.10183	6.18569	6.20184	6.05879	5.90483	6.11712	6.11549	6.24593	6.2563	6.11379	5.96049	5.95689			6.02221	11.4474	-5.76998	1.04819	-0.672735	11.4906	-5.74878	1.08779	-0.686802	11.4994	-5.82339	1.12474	-0.698959	11.4474	-5.94174	1.09378	-0.694646	11.4906	-5.79608	1.12017	-0.697619	11.4994	-5.79829	1.11485	-0.700502		A1210_struc.xyz.out	-469.723	-2.15128	-0.130372	-0.0922369
	12	6.56454	6.65425	6.70865	6.66722	6.73289	6.74431	6.62376	6.53185	6.68218	6.67803	6.77383	6.78074	6.67367	6.54481	6.53325			6.5401	11.2265	-4.86745	0.845831	-0.550668	11.2561	-4.87353	0.887922	-0.56186	11.2611	-4.94111	0.919885	-0.572617	11.2265	-5.01501	0.888714	-0.5684	11.2561	-4.92055	0.918481	-0.571863	11.2611	-4.92111	0.911891	-0.573814		A1211_struc.xyz.out	-469.721	-2.15146	-0.130349	-0.0922257
n=16	`00	-0.48756	-0.412782	-0.289178	-0.331538	-0.235629	-0.208139	-0.375981	-0.607691	-0.331701		-0.171004	-0.150753		-0.525813	-0.544844			-0.537409	8.13723	-9.33131	1.93415	-1.15284	8.20784	-9.28496	1.96589	-1.17796	8.22615	-9.35387	1.9892	-1.19302	8.13723	-9.5432	1.9898	-1.19151	8.20784	-9.33033	1.99207	-1.20129						A1212_struc.xyz.out	-469.722	-2.15002	-0.130672	-0.0920312
	1	2.1529	2.15994	2.28612	2.32484	2.35662	2.36885	2.36547	2.03725	2.26779		2.41159	2.41893		2.16888	2.17086			2.25219	6.25382	-4.51667	0.929643	-0.506848	6.29258	-4.44754	0.953146	-0.51207	6.30029	-4.42075	0.961485	-0.516178	6.25382	-4.66668	0.978111	-0.528001	6.29258	-4.47985	0.979852	-0.524797						A160_struc.xyz.out	-625.931	-2.8493	-0.172362	-0.122071
	3	2.53527	2.58125	2.68688	2.71682	2.74499	2.75614	2.74824	2.46574	2.67097		2.79905	2.80553		2.56787	2.57197			2.66084	6.67904	-4.57312	0.968609	-0.493267	6.71335	-4.51769	0.990595	-0.499372	6.7189	-4.49544	0.996807	-0.503435	6.67904	-4.7191	1.01883	-0.513027	6.71335	-4.55249	1.02109	-0.510985						A1600_struc.xyz.out	-625.918	-2.86417	-0.16928	-0.123908
	4	2.67503	2.70717	2.7826	2.81945	2.8233	2.83206	2.85811	2.61051	2.77257		2.87404	2.87882		2.67451	2.68338			2.78757	5.99341	-3.60439	0.710756	-0.392611	6.01969	-3.56632	0.725877	-0.396648	6.02443	-3.54176	0.737749	-0.400962	5.99341	-3.7294	0.753394	-0.406898	6.01969	-3.59509	0.754637	-0.406669						A161_struc.xyz.out	-625.921	-2.8565	-0.170881	-0.122879
	2	2.94178	2.96628	3.12123	3.14933	3.2025	3.22282	3.1788	2.78883	3.09432		3.28136	3.2946		2.9336	2.9358			3.04985	9.75277	-7.4097	1.50288	-0.879661	9.81147	-7.33486	1.53831	-0.893688	9.82377	-7.32681	1.55553	-0.903165	9.75277	-7.6252	1.56977	-0.908499	9.81147	-7.3858	1.5781	-0.909454						A163_struc.xyz.out	-625.921	-2.85659	-0.170819	-0.122857
	6	3.23742	3.24365	3.36052	3.39959	3.4275	3.43715	3.44057	3.14076	3.35198		3.4852	3.49046		3.26946	3.28243			3.41276	7.21045	-4.31857	0.841171	-0.489407	7.24267	-4.25837	0.870462	-0.494245	7.24946	-4.23465	0.883136	-0.498362	7.21045	-4.46234	0.896486	-0.503838	7.24267	-4.29159	0.902907	-0.502013						A164_struc.xyz.out	-625.922	-2.85505	-0.17123	-0.122697
	7	3.282	3.32468	3.44367	3.47004	3.5098	3.52169	3.49771	3.20261	3.41749		3.55095	3.55837		3.32273	3.31156			3.32029	8.41376	-5.65352	1.18467	-0.620233	8.45092	-5.59592	1.21629	-0.627622	8.45963	-5.58766	1.23196	-0.633896	8.41376	-5.81549	1.24194	-0.637613	8.45092	-5.64671	1.25159	-0.638315						A162_struc.xyz.out	-625.916	-2.86111	-0.169967	-0.123473
	5	3.34458	3.37714	3.51595	3.53687	3.59226	3.60696	3.55882	3.23727	3.48881		3.64431	3.65372		3.379	3.37092			3.40688	9.09153	-6.308	1.31021	-0.7166	9.13663	-6.24764	1.35314	-0.726172	9.14541	-6.24265	1.36761	-0.733498	9.09153	-6.49658	1.37951	-0.737192	9.13663	-6.29922	1.38889	-0.737489						A166_struc.xyz.out	-625.92	-2.85619	-0.171022	-0.122851
	8	3.68337	3.73968	3.85248	3.86456	3.91213	3.92642	3.87724	3.59883	3.82733		3.96825	3.97714		3.69685	3.69234			3.74849	9.44372	-6.33934	1.32488	-0.689581	9.48535	-6.28771	1.3547	-0.699862	9.49392	-6.29533	1.37314	-0.707166	9.44372	-6.51973	1.38477	-0.709934	9.48535	-6.33948	1.3933	-0.711838						A167_struc.xyz.out	-625.918	-2.85831	-0.170474	-0.123059
	9	3.98197	4.00617	4.10072	4.13626	4.14973	4.16271	4.17355	3.8964	4.09226		4.21242	4.22068		3.98379	3.99872			4.14378	7.86907	-4.16004	0.771883	-0.47474	7.90627	-4.11981	0.79598	-0.481716	7.91168	-4.09134	0.801768	-0.485851	7.86907	-4.29539	0.813215	-0.490501	7.90627	-4.14323	0.81951	-0.490278						A165_struc.xyz.out	-625.917	-2.85936	-0.170274	-0.123213
	10	4.0828	4.11507	4.25162	4.28184	4.32488	4.34114	4.31356	3.97731	4.22784		4.38117	4.3921		4.11662	4.11356			4.1759	9.70307	-6.12877	1.23313	-0.692358	9.7514	-6.05853	1.26023	-0.701492	9.76127	-6.0416	1.2701	-0.707918	9.70307	-6.29259	1.28238	-0.715559	9.7514	-6.10222	1.2945	-0.715834						A168_struc.xyz.out	-625.916	-2.85941	-0.170251	-0.12317
	11	4.35361	4.43842	4.4799	4.51021	4.49681	4.50709	4.54201	4.33577	4.46605		4.54539	4.55147		4.33979	4.34392			4.42557	7.92623	-3.74553	0.675266	-0.417547	7.95212	-3.74592	0.701434	-0.427737	7.95563	-3.72028	0.707162	-0.432303	7.92623	-3.86982	0.713596	-0.434232	7.95212	-3.7748	0.724957	-0.436223						A169_struc.xyz.out	-625.919	-2.85593	-0.171132	-0.122827
	12	4.53877	4.56544	4.68702	4.72193	4.75401	4.76673	4.75855	4.44158	4.65844		4.79236	4.80062		4.56486	4.55019			4.54076	9.51745	-5.34008	1.00827	-0.620202	9.5566	-5.28219	1.04136	-0.628753	9.56534	-5.25889	1.04979	-0.634312	9.51745	-5.48829	1.05672	-0.64431	9.5566	-5.32309	1.07042	-0.645499						A1610_struc.xyz.out	-625.916	-2.85907	-0.170397	-0.123174
	14	4.94717	5.02864	5.11453	5.11701	5.15629	5.17085	5.11961	4.9021	5.08386		5.193	5.20303		4.9646	4.94717			4.92411	10.3022	-5.77305	1.1364	-0.636942	10.3417	-5.74889	1.17108	-0.649316	10.3486	-5.75031	1.17509	-0.656418	10.3022	-5.92258	1.18123	-0.658789	10.3417	-5.78824	1.19296	-0.662527						A1611_struc.xyz.out	-625.919	-2.85527	-0.171286	-0.122736
	13	5.01992	5.04596	5.15216	5.18339	5.21123	5.22178	5.21615	4.93478	5.13791		5.26508	5.27109		5.04058	5.0463			5.14156	9.1016	-4.3111	0.747458	-0.49199	9.13464	-4.26948	0.785453	-0.498459	9.13955	-4.24804	0.795448	-0.503571	9.1016	-4.45508	0.798461	-0.510189	9.13464	-4.30017	0.812244	-0.508805						A1612_struc.xyz.out	-625.916	-2.85781	-0.170755	-0.123059
	15	5.84487	5.80711	6.06878	6.10392	6.20932	6.24034	6.14079	5.62953	6.03487		6.27647	6.30063		5.9509	5.94156			5.99233	14.8091	-9.70824	1.89599	-1.18969	14.9013	-9.56289	1.93899	-1.20859	14.9198	-9.55102	1.95499	-1.21983	14.8091	-9.91461	1.95774	-1.22265	14.9013	-9.62085	1.98031	-1.22585						A1614_struc.xyz.out	-625.915	-2.8585	-0.170551	-0.123086
	16	6.10653	6.1812	6.2957	6.32621	6.35384	6.37077	6.35822	6.04346	6.27329		6.41251	6.42397		6.14627	6.14546			6.22014	11.5976	-5.82521	1.07743	-0.668588	11.645	-5.78304	1.11522	-0.681454	11.6521	-5.76093	1.12315	-0.688128	11.5976	-5.98638	1.12579	-0.693527	11.645	-5.82343	1.14684	-0.695092						A1613_struc.xyz.out	-625.917	-2.85617	-0.171171	-0.122855
n=20	0	2.19831	2.08111	1.94084		1.8845	1.84888		2.3168	1.98773		1.79865	1.77198		2.23302	2.24853			2.19831	-9.02167	12.1303	-2.5206	1.49314	-9.11123	12.079	-2.55266	1.52578	0	0	0	0	-9.02167	12.378	-2.58302	1.54347	-9.11123	12.1265	-2.58534	1.55775						A1615_struc.xyz.out	-625.908	-2.86478	-0.169341	-0.123967
	1	4.1496	4.07781	4.11017		4.14186	4.13138		4.11721	4.12378		4.13732	4.12809		4.19561	4.20777			4.25192	1.50396	2.96628	-0.790603	0.398164	1.48502	2.99302	-0.779121	0.411249	0	0	0	0	1.50396	2.98309	-0.777744	0.407905	1.48502	2.98572	-0.764703	0.417749						A1616_struc.xyz.out	-625.913	-2.85859	-0.170645	-0.123136
	5	4.8075	4.77552	4.6801		4.64572	4.61753		4.90425	4.72302		4.62817	4.6042		4.82736	4.86449			4.9945	-3.09804	8.4817	-1.73901	1.13086	-3.1672	8.44511	-1.7574	1.15959	0	0	0	0	-3.09804	8.59085	-1.75418	1.16562	-3.1672	8.46993	-1.76081	1.1811						A2000_struc.xyz.out	-782.109	-3.57582	-0.208726	-0.155432
	6	4.99225	4.95097	4.89879		4.89127	4.86459		5.05936	4.92727		4.86341	4.84067		5.04125	5.05983			5.09959	-1.7534	7.14336	-1.42141	0.982413	-1.81508	7.12958	-1.42631	1.01061	0	0	0	0	-1.7534	7.2241	-1.42494	1.0136	-1.81508	7.13985	-1.42632	1.02882						A200_struc.xyz.out	-782.123	-3.55649	-0.212742	-0.153052
	7	5.2733	5.23165	5.18182		5.17503	5.14915		5.33245	5.21045		5.15278	5.13046		5.31344	5.33426			5.39072	-1.51294	7.23279	-1.47895	0.990744	-1.57261	7.21848	-1.48315	1.01911	0	0	0	0	-1.51294	7.31165	-1.48148	1.01523	-1.57261	7.23506	-1.48439	1.03238						A201_struc.xyz.out	-782.106	-3.57109	-0.209986	-0.154797
	3	4.84911	4.71143	4.85558		4.95287	4.95008		4.7348	4.85202		4.9304	4.92887		4.98817	4.97611			4.8965	4.30476	0.46802	-0.172414	0.111066	4.31351	0.574035	-0.155333	0.123362	0	0	0	0	4.30476	0.459923	-0.146909	0.117024	4.31351	0.540352	-0.129201	0.127353						A205_struc.xyz.out	-782.113	-3.5623	-0.211497	-0.15363
	11	5.60335	5.55198	5.52055		5.52503	5.49994		5.6398	5.54253		5.50061	5.47875		5.64307	5.65632			5.67862	-0.465943	6.44141	-1.31586	0.892365	-0.5223	6.43651	-1.31166	0.917996	0	0	0	0	-0.465943	6.50007	-1.3116	0.91727	-0.5223	6.44226	-1.31004	0.932605						A206_struc.xyz.out	-782.111	-3.56444	-0.210991	-0.153866
	10	5.58463	5.54532	5.51012		5.50987	5.48705		5.6433	5.54649		5.50278	5.48302		5.64675	5.68114			5.81374	-0.522601	6.47672	-1.30986	0.901053	-0.574283	6.47103	-1.31416	0.927532	0	0	0	0	-0.522601	6.54139	-1.30572	0.930225	-0.574283	6.4791	-1.3042	0.945886						A207_struc.xyz.out	-782.111	-3.56429	-0.211082	-0.153853
	4	5.31305	5.23102	5.31543		5.37781	5.37077		5.25386	5.31826		5.36655	5.36049		5.408	5.40667			5.38625	3.81604	1.54383	-0.373199	0.244345	3.80973	1.60522	-0.357246	0.257719	0	0	0	0	3.81604	1.54046	-0.357034	0.254396	3.80973	1.58658	-0.343082	0.265032						A203_struc.xyz.out	-782.102	-3.57507	-0.209	-0.155255
	12	5.74407	5.70393	5.65926		5.65431	5.62996		5.80638	5.69432		5.64186	5.62085		5.79694	5.828			5.93973	-0.717231	6.90481	-1.43439	0.950744	-0.77314	6.89523	-1.44067	0.977839	0	0	0	0	-0.717231	6.97867	-1.43458	0.979523	-0.77314	6.90655	-1.43415	0.995068						A2011_struc.xyz.out	-782.109	-3.56555	-0.210823	-0.15401
	8	5.28175	5.16762	5.29778		5.38707	5.38311		5.18569	5.29708		5.37312	5.37011		5.41258	5.40666			5.36376	4.09755	1.24124	-0.380243	0.209068	4.10258	1.34447	-0.373617	0.224347	0	0	0	0	4.09755	1.23805	-0.367644	0.217733	4.10258	1.31608	-0.35123	0.229646						A2010_struc.xyz.out	-782.109	-3.5655	-0.210813	-0.153996
	2	5.05006	4.94013	5.15021		5.27692	5.28795		4.96362	5.13816		5.23994	5.25259		5.32624	5.3001			5.143	8.57985	-3.92511	0.749727	-0.464333	8.62453	-3.77781	0.767215	-0.463724	0	0	0	0	8.57985	-3.91403	0.766411	-0.468601	8.62453	-3.81516	0.798098	-0.469304						A204_struc.xyz.out	-782.102	-3.57336	-0.20932	-0.155042
	9	5.77278	5.72113	5.71885		5.73715	5.71736		5.79979	5.75557		5.7443	5.72658		5.84557	5.88563			6.06048	0.703319	5.29894	-1.04295	0.761814	0.661325	5.3096	-1.0379	0.785827	0	0	0	0	0.703319	5.3281	-1.02246	0.790828	0.661325	5.30674	-1.02061	0.808115						A2012_struc.xyz.out	-782.11	-3.56482	-0.211011	-0.153917
	16	6.00602	5.97492	5.96141		5.97208	5.95255		6.03952	5.98364		5.96437	5.947		6.05784	6.07762			6.14913	1.08764	5.12829	-0.999748	0.758739	1.04509	5.12645	-0.992587	0.782458	0	0	0	0	1.08764	5.15235	-0.985346	0.78488	1.04509	5.1185	-0.979575	0.799626						A208_struc.xyz.out	-782.102	-3.57384	-0.209332	-0.155099
	13	6.11757	6.08653	6.06402		6.07046	6.04926		6.16231	6.09318		6.0667	6.04785		6.17278	6.20107			6.31292	0.594022	5.88869	-1.23229	0.836115	0.547044	5.88637	-1.23052	0.861127	0	0	0	0	0.594022	5.93231	-1.22419	0.860179	0.547044	5.88973	-1.21993	0.876328						A202_struc.xyz.out	-782.095	-3.58207	-0.207531	-0.156172
	17	6.32888	6.2791	6.26589		6.27743	6.25723		6.37795	6.29302		6.25405	6.23735		6.41834	6.4372			6.48405	0.368608	6.40682	-1.35977	0.863447	0.324743	6.41068	-1.3584	0.888866	0	0	0	0	0.368608	6.48394	-1.36543	0.890822	0.324742	6.41981	-1.35766	0.906131						A209_struc.xyz.out	-782.107	-3.56737	-0.210388	-0.154218
	15	6.51723	6.46978	6.48742		6.51759	6.49898		6.53708	6.51663		6.5199	6.50322		6.60867	6.6393			6.76883	1.90193	4.88315	-1.02174	0.706436	1.86446	4.90465	-1.01194	0.730254	0	0	0	0	1.90193	4.90342	-0.999404	0.731132	1.86446	4.89722	-0.99245	0.747397						A2016_struc.xyz.out	-782.107	-3.56765	-0.210319	-0.154223
	19	6.65435	6.61277	6.59686		6.60611	6.58642		6.68686	6.63312		6.61558	6.59789		6.70718	6.74769			6.92764	1.6506	5.303	-1.0987	0.757874	1.60757	5.30145	-1.09511	0.782945	0	0	0	0	1.6506	5.33356	-1.08432	0.787022	1.60757	5.3039	-1.0802	0.801848						A2013_struc.xyz.out	-782.108	-3.56643	-0.210689	-0.154099
	14	6.37711	6.31244	6.41554		6.48258	6.48314		6.33864	6.41947		6.4709	6.47247		6.52585	6.52545			6.50821	7.2047	-0.83923	0.00898643	-0.0620168	7.21628	-0.768503	0.025248	-0.0574849	0	0	0	0	7.2047	-0.837099	0.0313982	-0.0603583	7.21628	-0.793542	0.0532507	-0.0565185						A2017_struc.xyz.out	-782.108	-3.56561	-0.210893	-0.154056
	18	6.74072	6.60969	6.77861		6.89036	6.88937		6.63212	6.78357		6.88305	6.88287		6.92593	6.92822			6.92793	5.93719	0.91045	-0.387113	0.149166	5.95244	1.02721	-0.364837	0.163799	0	0	0	0	5.93719	0.899181	-0.362062	0.157816	5.95244	1.00209	-0.34248	0.171521						A2015_struc.xyz.out	-782.106	-3.56804	-0.210354	-0.154306
	20	7.93775	7.78339	8.02295		8.16976	8.18001		7.81342	8.01961		8.14313	8.1548		8.22894	8.21551			8.12446	10.6248	-2.86176	0.350028	-0.329642	10.6706	-2.69312	0.374013	-0.328574	0	0	0	0	10.6248	-2.85618	0.373871	-0.329036	10.6706	-2.7345	0.409235	-0.325752						A2019_struc.xyz.out	-782.106	-3.56737	-0.210477	-0.154224
																																													A2014_struc.xyz.out	-782.097	-3.57716	-0.208711	-0.155531
																																													A2018_struc.xyz.out	-782.099	-3.57437	-0.209343	-0.155194
																																													A2020_struc.xyz.out	-782.092	-3.58038	-0.208168	-0.155957
																																														PNO-Default
																																													RAW Energies	AVTZ
																																													System	E_HF	E_LMP2	E_CCSD	E_CCAD(T)
																																													A120_struc.xyz.out	-469.74	-471.882	-472.014	-472.105
																																													A121_struc.xyz.out	-469.734	-471.879	-472.011	-472.102
																																													A122_struc.xyz.out	-469.731	-471.879	-472.01	-472.102
																																													A123_struc.xyz.out	-469.73	-471.878	-472.009	-472.101
																																													A124_struc.xyz.out	-469.726	-471.878	-472.008	-472.1
																																													A125_struc.xyz.out	-469.729	-471.876	-472.008	-472.099
																																													A126_struc.xyz.out	-469.727	-471.876	-472.007	-472.099
																																													A127_struc.xyz.out	-469.727	-471.876	-472.007	-472.098
																																													A128_struc.xyz.out	-469.724	-471.876	-472.006	-472.098
																																													A129_struc.xyz.out	-469.725	-471.875	-472.005	-472.097
																																													A1210_struc.xyz.out	-469.723	-471.874	-472.004	-472.096
																																													A1211_struc.xyz.out	-469.721	-471.873	-472.003	-472.095
																																													A1212_struc.xyz.out	-469.722	-471.872	-472.002	-472.095
																																													A160_struc.xyz.out	-625.931	-628.781	-628.953	-629.075
																																													A1600_struc.xyz.out	-625.918	-628.783	-628.952	-629.076
																																													A161_struc.xyz.out	-625.921	-628.778	-628.949	-629.072
																																													A163_struc.xyz.out	-625.921	-628.777	-628.948	-629.071
																																													A164_struc.xyz.out	-625.922	-628.777	-628.948	-629.071
																																													A162_struc.xyz.out	-625.916	-628.777	-628.947	-629.07
																																													A166_struc.xyz.out	-625.92	-628.776	-628.947	-629.07
																																													A167_struc.xyz.out	-625.918	-628.776	-628.947	-629.07
																																													A165_struc.xyz.out	-625.917	-628.776	-628.947	-629.07
																																													A168_struc.xyz.out	-625.916	-628.776	-628.946	-629.069
																																													A169_struc.xyz.out	-625.919	-628.775	-628.946	-629.069
																																													A1610_struc.xyz.out	-625.916	-628.775	-628.945	-629.069
																																													A1611_struc.xyz.out	-625.919	-628.774	-628.945	-629.068
																																													A1612_struc.xyz.out	-625.916	-628.774	-628.945	-629.068
																																													A1614_struc.xyz.out	-625.915	-628.774	-628.944	-629.067
																																													A1613_struc.xyz.out	-625.917	-628.773	-628.944	-629.067
																																													A1615_struc.xyz.out	-625.908	-628.773	-628.942	-629.066
																																													A1616_struc.xyz.out	-625.913	-628.772	-628.942	-629.065
																																													A2000_struc.xyz.out	-782.109	-785.684	-785.893	-786.049
																																													A200_struc.xyz.out	-782.123	-785.679	-785.892	-786.045
																																													A201_struc.xyz.out	-782.106	-785.677	-785.887	-786.042
																																													A205_struc.xyz.out	-782.113	-785.676	-785.887	-786.041
																																													A206_struc.xyz.out	-782.111	-785.676	-785.887	-786.041
																																													A207_struc.xyz.out	-782.111	-785.675	-785.886	-786.04
																																													A203_struc.xyz.out	-782.102	-785.677	-785.886	-786.041
																																													A2011_struc.xyz.out	-782.109	-785.675	-785.886	-786.04
																																													A2010_struc.xyz.out	-782.109	-785.675	-785.886	-786.04
																																													A204_struc.xyz.out	-782.102	-785.676	-785.885	-786.04
																																													A2012_struc.xyz.out	-782.11	-785.675	-785.886	-786.039
																																													A208_struc.xyz.out	-782.102	-785.676	-785.885	-786.04
																																													A202_struc.xyz.out	-782.095	-785.677	-785.884	-786.041
																																													A209_struc.xyz.out	-782.107	-785.675	-785.885	-786.039
																																													A2016_struc.xyz.out	-782.107	-785.674	-785.885	-786.039
																																													A2013_struc.xyz.out	-782.108	-785.674	-785.885	-786.039
																																													A2017_struc.xyz.out	-782.108	-785.674	-785.884	-786.039
																																													A2015_struc.xyz.out	-782.106	-785.674	-785.884	-786.038
																																													A2019_struc.xyz.out	-782.106	-785.673	-785.884	-786.038
																																													A2014_struc.xyz.out	-782.097	-785.674	-785.883	-786.038
																																													A2018_struc.xyz.out	-782.099	-785.673	-785.883	-786.038
																																													A2020_struc.xyz.out	-782.092	-785.672	-785.88	-786.036
[truncated: 20 more columns]

## Sheet: LNO-LCCSD(T),AVnZ
	{T,Q}	{Q,5}		Normal				0.655634		1.04918	Tight				0.655634		1.04918	vTight				0.655634		1.04918	vvTight		-0.046597	0.45445	-1.4564	-1.42229	0.0146306	0.0544946	0.011027	-0.646319	-1.87583	-0.277985	1.01637
(T) exp	2.9988	3.6018		AVTZ	AVQZ	AV5Z	{T,Q} Separate	{T,Q} Together	{Q,5} Separate	{Q,5} Together	AVTZ	AVQZ	AV5Z	{T,Q} Separate	{T,Q} Together	{Q,5} Separate	{Q,5} Together	AVTZ	AVQZ	AV5Z	{T,Q} Separate	{T,Q} Together	{Q,5} Separate	{Q,5} Together	AVTZ		Normal {T,Q} +c1*[vTight – Normal]/T	Normal {Q,5} + c1*[vTight – Normal]/T	Tight {T,Q} + c1*[vTight – Tight]/T	Tight {T,Q} + c1*[vvTight – Tight]/T	Tight {Q,5} + c1*[vTight – Tight]/T	﻿Tight{Q,5}+ c1*[vTight – Tight]/Q	Tight {Q,5} + c1*[vvTight – Tight]/T	vTight {T,Q} + c1*[vvTight – Normal]/T	vTight {T,Q} + c1*[vvTight – Tight]/T	Tight {T,Q} + c1*[vTight – Tight]/T +c2*[vvTight-vTight]/T
coeff	0.730166	0.549931	MAD (kcal/mol)	0.950888	0.361214	0.255255	0.0599741	0.0541471	0.203414	0.169132	0.804853	0.219239	0.102516	0.175179	0.166291	0.0431225	0.0444207	0.727726	0.171372	0.0552644	0.201426	0.193918	0.0185984	0.0693488	0.719952		0.052991	0.125968	0.0774832	0.0808157	0.0443603	0.0440159	0.0443784	0.0756481	0.0820207	0.0229924
CCSD exp	3.084	3.2711	MSD	-0.131847	-0.0575323	-0.000447147	-0.010768	-0.00880866	0.0349922	0.0594454	-0.08049	-0.0264513	-0.0316974	0.00677587	0.00897839	-0.0360145	-0.0372016	-0.0305768	0.0101921	0.00637411	0.0339012	0.0369215	0.00361209	0.00236838	-0.0307776		-0.0135276	0.105468	-0.0637154	-0.0617269	-0.0364714	-0.0352048	-0.0366534	-0.0284019	-0.0563305	-0.016434
coeff	0.700109	0.639944	RMSD	1.0452	0.394997	0.283625	0.0802786	0.0739917	0.230195	0.202902	0.905628	0.24916	0.11586	0.19678	0.18661	0.0524728	0.0607183	0.8341	0.203532	0.065643	0.224251	0.21563	0.021099	0.0806784	0.823622		0.0723429	0.158198	0.115882	0.114107	0.0608502	0.0607635	0.0608544	0.101828	0.111305	0.031234
SCF exp	1.63	1.63	5MAD/4RMSD	1.1372	1.14309	1.12497	0.933843	0.91475	1.10458	1.04195	1.1109	1.09989	1.10603	1.11278	1.1139	1.02726	0.914483	1.09059	1.05249	1.05237	1.12277	1.12413	1.10186	1.07446	1.09266		0.915622	0.99533	0.835799	0.885308	0.911261	0.905475	0.911569	0.928624	0.921129	0.920166
coeff	0.243672	0.243672
			MAD(12)	0.767758	0.291904	0.212204	0.0334148	0.0311203	0.167792	0.141207	0.604762	0.160211	0.0838058	0.136486	0.131253	0.0416376	0.0118047	0.510736	0.113018	0.0351078	0.150795	0.14774	0.0138004	0.0489928	0.501517		0.030815	0.0683854	0.0209688	0.0348484	0.011302	0.0111901	0.0113021	0.0248614	0.0533963	0.0119854
			MAD(16)	0.978165	0.384732	0.216657	0.0305158	0.0277919	0.139487	0.0916474	0.795528	0.217115	0.116669	0.168437	0.162113	0.0583493	0.0265721	0.686235	0.139717	0.0424573	0.223494	0.218599	0.0166954	0.0595855	0.688275		0.0289306	0.0960577	0.0256644	0.0315877	0.0263621	0.0256762	0.0264427	0.0403943	0.0318301	0.0248974			E_conf (kcal/mol)
			MAD(20)	1.03345	0.381782	0.311103	0.0989981	0.0886405	0.27552	0.247814	0.926739	0.254689	0.10175	0.202747	0.189694	0.0316445	0.0775073	0.885308	0.230344	0.0771501	0.212493	0.200325	0.0228808	0.0888845	0.870414		0.0851405	0.183085	0.151726	0.146934	0.0778208	0.0776199	0.0777985	0.133208	0.139008	0.0277399			Normal
			Revised																																				AVTZ				AVQZ				AV5Z
	CnH2n+2		REF																																				E_HF	ΔE_LMP2	ΔE_[LCCSD-LMP2]	E_Δ(T)	E_HF	ΔE_LMP2	ΔE_[LCCSD-LMP2]	E_Δ(T)	E_HF	ΔE_LMP2	ΔE_[LCCSD-LMP2]
	n=12	1	1.81605	1.47957	1.66981	1.77813	1.80014	1.79454	1.84471	1.89178	1.5839	1.7714	1.81102	1.89989	1.89433	1.8344	1.85259	1.64358	1.80474	1.82295	1.91467	1.91041	1.83428	1.84206	1.6207		1.78689	1.96631	1.80742	1.84199	1.85346	1.8544	1.85299	1.81919	1.84138	1.80969		1	3.80381	-2.4862	0.414626	-0.252668	3.81066	-2.29945	0.402282	-0.243681	3.81175	-2.19128	0.375688
		2	2.05095	1.41702	1.81937	1.91953	2.08907	2.08316	1.98003	2.02461	1.56056	1.93343	1.99185	2.18334	2.17791	2.02561	2.05314	1.66069	1.98077	2.03694	2.19358	2.19062	2.07027	2.09588	1.6538		2.07181	2.13535	2.03206	2.04529	2.05461	2.05572	2.05417	2.03758	2.01571	2.05409		2	5.75675	-4.68759	0.876573	-0.52871	5.78199	-4.31216	0.893569	-0.544028	5.788	-4.21104	0.873183
		3	2.49223	1.90256	2.25698	2.29173	2.49483	2.48934	2.31115	2.32819	2.08681	2.4094	2.45312	2.62572	2.62091	2.47784	2.49898	2.15965	2.44006	2.48641	2.62664	2.62392	2.51363	2.53503	2.14801		2.47736	2.44502	2.51483	2.53386	2.50005	2.50065	2.49966	2.46528	2.50911	2.51088		3	5.81058	-4.17292	0.700952	-0.436043	5.8325	-3.8449	0.714582	-0.445199	5.8382	-3.83675	0.729229
		4	3.1561	2.08702	2.75253	2.90819	3.19539	3.18887	3.00264	3.07151	2.2468	2.88334	3.00868	3.30663	3.30068	3.08381	3.14018	2.39082	2.97412	3.10069	3.36026	3.35655	3.17763	3.23348	2.42812		3.17471	3.20957	3.09093	3.04279	3.14228	3.14512	3.14218	3.13609	3.01643	3.13641		4	8.30817	-6.4942	1.26994	-0.996889	8.35817	-5.8792	1.27902	-1.00545	8.36791	-5.71756	1.24874
		5	3.66006	3.07211	3.47933	3.51849	3.75379	3.74632	3.54455	3.55957	3.21856	3.55834	3.59371	3.78542	3.78111	3.61394	3.63083	3.29324	3.57959	3.63167	3.76895	3.76733	3.66329	3.68632	3.29582		3.73602	3.66006	3.67233	3.67122	3.63192	3.63199	3.63168	3.62274	3.6224	3.68336		5	6.51737	-3.53007	0.509155	-0.42434	6.54237	-3.14673	0.482581	-0.398882	6.54619	-3.09797	0.497178
		6	3.8763	3.08596	3.59358	3.64531	3.93308	3.9264	3.67754	3.69958	3.26684	3.73667	3.79254	4.05074	4.04471	3.8249	3.85116	3.35332	3.75721	3.84134	4.02477	4.02201	3.89203	3.9296	3.36553		3.91394	3.82108	3.91876	3.90435	3.85242	3.85228	3.85225	3.84132	3.8369	3.9208		6	7.92784	-5.02747	0.818839	-0.633242	7.96205	-4.5481	0.822193	-0.642557	7.96989	-4.49583	0.838572
		7	4.15636	3.49566	3.93142	3.98303	4.2232	4.21711	4.01419	4.03718	3.63652	4.0272	4.08587	4.28762	4.28334	4.11978	4.14742	3.7266	4.07408	4.13057	4.30444	4.30189	4.16443	4.18983	3.7243		4.20635	4.14214	4.15214	4.15849	4.14874	4.14998	4.14839	4.15412	4.13723	4.15936		7	7.78863	-4.45623	0.687639	-0.52438	7.81773	-4.04521	0.683655	-0.524759	7.82317	-4.00989	0.697692
		8	4.30521	3.24503	3.88687	4.04635	4.31567	4.30768	4.14384	4.21368	3.43446	4.0518	4.17457	4.46373	4.45655	4.24794	4.30338	3.55975	4.11821	4.24972	4.489	4.48436	4.32977	4.3877	3.60069		4.29302	4.35671	4.27408	4.22013	4.30521	4.307	4.30521	4.25448	4.17254	4.30809		8	9.71421	-6.70749	1.29492	-1.05661	9.75971	-6.12735	1.30418	-1.04966	9.76982	-5.95786	1.27781
		9	4.89291	4.12728	4.58308	4.63456	4.88644	4.88191	4.66874	4.68857	4.32509	4.74147	4.81408	5.01782	5.01447	4.85743	4.89025	4.3987	4.79031	4.85824	5.04922	5.04706	4.89886	4.92951	4.4059		4.86927	4.81191	4.90727	4.89954	4.89132	4.89291	4.89114	4.86699	4.89549	4.89246		9	9.21297	-5.27026	0.833432	-0.648855	9.24706	-4.85483	0.845709	-0.65486	9.25335	-4.79133	0.868901
		10	5.45383	4.43933	5.03974	5.13813	5.43724	5.43338	5.19749	5.24137	4.59128	5.20666	5.32898	5.6153	5.61012	5.40183	5.45731	4.71663	5.27804	5.39255	5.64883	5.64612	5.46159	5.51269	4.74601		5.42046	5.36738	5.42757	5.39005	5.45914	5.4612	5.45902	5.4479	5.35587	5.44908		10	10.7468	-6.48401	1.09652	-0.919962	10.7967	-5.94852	1.11388	-0.92231	10.8071	-5.85682	1.11603
		11	5.99214	5.04175	5.64155	5.69604	6.04248	6.0348	5.73155	5.75322	5.21324	5.76292	5.87201	6.12854	6.12331	5.93758	5.98646	5.30331	5.81854	5.93654	6.15996	6.15635	6.00802	6.06033	5.32546		6.02261	5.87209	5.99214	5.96371	5.98777	5.98949	5.98769	5.97298	5.94585	5.97756		11	11.4474	-6.60345	1.13993	-0.942167	11.4906	-6.0606	1.12933	-0.917833	11.4999	-5.98651	1.1481
		12	6.56454	5.81028	6.25957	6.31073	6.56067	6.55415	6.34407	6.36441	5.99545	6.41151	6.48459	6.68975	6.68429	6.52869	6.56126	6.08155	6.44479	6.52158	6.68589	6.68294	6.56846	6.60216	6.08413		6.54151	6.48768	6.5589	6.55817	6.56252	6.56307	6.56224	6.50595	6.5166	6.562		12	11.2265	-5.57395	0.810475	-0.652787	11.2561	-5.16768	0.822712	-0.651567	11.2614	-5.13286	0.863574
	n=16	`00	-0.48756	-2.28101	-1.19582	-0.937893	-0.466463	-0.484328	-0.781893	-0.667283	-2.00792	-0.897316	-0.689452	-0.151163	-0.169165	-0.566768	-0.471364	-1.84343	-0.805921	-0.591897	-0.110706	-0.125693	-0.462641	-0.367347	-1.82794		-0.504718	-0.468426	-0.408728	-0.425147	-0.468958	-0.466384	-0.46938	-0.418521	-0.463303	-0.48756		`00	8.13723	-10.7831	2.3964	-2.0315	8.20791	-9.8289	2.3946	-1.96943	8.22685	-9.51365	2.30108
		1	2.1529	1.38852	1.87889	1.9988	2.20475	2.2004	2.07101	2.1246	1.48027	1.98062	2.07081	2.31399	2.30866	2.12236	2.16545	1.56108	2.04616	2.12099	2.36876	2.36419	2.16566	2.19949	1.55592		2.19236	2.20302	2.19097	2.20107	2.16663	2.16902	2.16628	2.256	2.22229	2.14611		1	6.25382	-5.09711	0.988014	-0.756204	6.29228	-4.67582	1.01534	-0.752908	6.30073	-4.54971	0.987647
		3	2.53527	1.79768	2.23966	2.37014	2.53365	2.52943	2.44878	2.50705	1.90828	2.36699	2.47015	2.67318	2.66773	2.53082	2.57838	2.00406	2.44498	2.51447	2.73861	2.73406	2.55659	2.58738	2.00824		2.51982	2.60084	2.52824	2.52556	2.57978	2.58263	2.57949	2.59797	2.54656	2.52279		3	6.67904	-5.15687	0.97687	-0.701359	6.71305	-4.77852	1.00362	-0.69849	6.71932	-4.654	0.976878
		4	2.67503	2.07636	2.46321	2.61904	2.72231	2.71684	2.71444	2.78255	2.20981	2.55096	2.60985	2.77811	2.77463	2.64239	2.67163	2.30071	2.62021	2.65727	2.83234	2.82969	2.67897	2.69616	2.29072		2.70638	2.8845	2.64224	2.65955	2.67296	2.67541	2.67252	2.69114	2.67792	2.65039		4	5.99341	-4.11114	0.645703	-0.451615	6.01939	-3.77587	0.667234	-0.447547	6.02471	-3.60203	0.619225
		2	2.94178	1.61191	2.44443	2.60823	3.001	2.99026	2.70608	2.78008	1.7813	2.62058	2.7593	3.18218	3.17084	2.84057	2.90483	1.93764	2.73397	2.87835	3.26558	3.25608	2.96555	3.02983	1.92236		2.97508	2.9281	2.94316	2.97021	2.90712	2.91101	2.90639	3.05543	2.99147	2.89049		2	9.75277	-8.46661	1.67881	-1.35306	9.81155	-7.73009	1.69778	-1.33481	9.82429	-7.56835	1.66575
		6	3.23742	2.47174	2.92941	3.03758	3.23594	3.22948	3.10268	3.15107	2.67436	3.09446	3.15843	3.37455	3.36989	3.19351	3.22556	2.75346	3.14886	3.20146	3.41144	3.4081	3.23234	3.25665	2.7409		3.21635	3.27909	3.25468	3.27524	3.22672	3.22852	3.22629	3.23414	3.28327	3.22522		6	7.21045	-4.91597	0.763624	-0.58637	7.24237	-4.53689	0.787608	-0.563673	7.24975	-4.44564	0.783907
		7	3.282	2.36188	2.89442	3.09118	3.25078	3.24358	3.21177	3.29761	2.57225	3.07716	3.19434	3.41424	3.4082	3.26242	3.31728	2.68792	3.16031	3.25203	3.47459	3.47003	3.30714	3.34825	2.67824		3.22839	3.44578	3.23973	3.25745	3.31897	3.32181	3.31845	3.26555	3.2712	3.23489		7	8.41376	-6.41448	1.14326	-0.780665	8.45077	-5.96742	1.1782	-0.767133	8.46004	-5.75899	1.13899
		5	3.34458	2.20012	2.84634	3.05506	3.27817	3.27002	3.18115	3.27406	2.45738	3.07477	3.17502	3.48696	3.47955	3.2332	3.28021	2.58061	3.18844	3.29583	3.59412	3.58694	3.3607	3.4085	2.56972		3.25229	3.44697	3.30007	3.31977	3.28201	3.2864	3.28145	3.34807	3.37621	3.26526		5	9.09153	-7.22915	1.34595	-1.00822	9.13648	-6.66847	1.38922	-1.0109	9.14581	-6.47264	1.35072
		8	3.68337	2.63748	3.2757	3.45683	3.70367	3.69414	3.56903	3.64687	2.92553	3.47233	3.57324	3.83655	3.83084	3.63072	3.6791	3.05561	3.5659	3.65121	3.90471	3.90046	3.7019	3.74073	3.04126		3.67465	3.83689	3.64138	3.66624	3.68101	3.6842	3.68038	3.63948	3.68337	3.63824		8	9.44372	-7.26075	1.27288	-0.818372	9.48504	-6.70808	1.31688	-0.818146	9.49442	-6.49828	1.27885
		9	3.98197	3.24317	3.69657	3.78874	3.99748	3.99384	3.84311	3.88544	3.40007	3.83788	3.89638	4.12799	4.12492	3.92957	3.95777	3.49776	3.89587	3.95381	4.15819	4.15687	3.9886	4.0146	3.49632		3.98197	4.00114	3.98264	3.98802	3.9592	3.96093	3.95883	3.99326	3.97632	3.98563		9	7.86907	-4.74688	0.728993	-0.608012	7.90596	-4.38221	0.770164	-0.597341	7.91204	-4.29492	0.744519
		10	4.0828	3.00908	3.67872	3.85105	4.12504	4.11775	3.95258	4.03186	3.20241	3.86145	3.97374	4.30177	4.29355	4.03847	4.09155	3.35019	3.92815	4.04117	4.31151	4.30708	4.10921	4.15974	3.3561		4.10186	4.18688	4.07832	4.07495	4.09371	4.09518	4.09324	4.0828	4.01879	4.09781		10	9.70307	-7.00036	1.26199	-0.955623	9.7511	-6.39841	1.30063	-0.97461	9.76173	-6.23458	1.24804
		11	4.35361	3.83592	4.16537	4.21541	4.38462	4.38137	4.24685	4.26791	3.93538	4.24906	4.27445	4.45738	4.45472	4.28801	4.30108	3.98528	4.29307	4.33546	4.49723	4.49486	4.36108	4.37993	3.98522		4.37441	4.33578	4.38204	4.38383	4.30181	4.30348	4.30163	4.39837	4.40137	4.35522		11	7.92623	-4.22105	0.632795	-0.502053	7.95181	-3.93152	0.638078	-0.492999	7.95592	-3.87376	0.637928
		12	4.53877	3.6533	4.20815	4.34572	4.57925	4.57194	4.42833	4.49005	3.82254	4.36434	4.45436	4.72655	4.71956	4.50545	4.54881	3.92946	4.40855	4.50249	4.72675	4.72265	4.55889	4.60106	3.90667		4.55907	4.61555	4.56385	4.59991	4.55037	4.55121	4.54973	4.5589	4.56485	4.53349		12	9.51745	-6.05352	0.980633	-0.791269	9.5563	-5.57115	1.00217	-0.779158	9.56564	-5.44886	0.988967
		14	4.94717	4.08642	4.56576	4.69674	4.88289	4.88004	4.77933	4.83417	4.31498	4.78186	4.8495	5.09146	5.08797	4.88859	4.92046	4.39648	4.84179	4.91504	5.13613	5.13375	4.95889	4.99189	4.38376		4.86559	4.97507	4.96928	4.99014	4.92166	4.92373	4.92122	4.94157	5.00473	4.9286		14	10.3022	-6.54885	1.07327	-0.740228	10.3414	-6.14215	1.12695	-0.760398	10.3491	-5.97261	1.10099
		13	5.01992	4.23878	4.71113	4.85794	5.02779	5.02082	4.95047	5.01196	4.45945	4.87323	4.92684	5.14849	5.14451	4.95779	4.98308	4.54089	4.93761	4.99686	5.20088	5.19772	5.03252	5.05902	4.52722		5.00674	5.14925	5.0259	5.04813	4.98428	4.98659	4.98383	5.0113	5.0706	4.99769		13	9.1016	-4.97583	0.659869	-0.546854	9.13434	-4.56707	0.660623	-0.516754	9.13981	-4.40065	0.643912
		15	5.84487	4.0831	5.14393	5.42376	5.84443	5.83944	5.59229	5.71736	4.26856	5.34996	5.56186	6.06562	6.05896	5.68961	5.78419	4.42937	5.49926	5.73516	6.20711	6.20072	5.87815	5.98266	4.4807		5.82331	5.87472	5.82474	5.75722	5.78655	5.79233	5.78653	5.94374	5.80277	5.76901		15	14.8091	-11.0075	2.18152	-1.89993	14.9018	-10.069	2.20595	-1.89489	14.9205	-9.77411	2.13744
		16	6.10653	5.19716	5.7541	6.07892	6.123	6.11925	6.2811	6.41971	5.31179	5.89114	5.99821	6.27598	6.27098	6.06178	6.11056	5.40732	5.95802	6.05894	6.32258	6.31908	6.12053	6.16483	5.42432		6.10946	6.51522	6.13184	6.11093	6.11195	6.1142	6.1118	6.17226	6.10799	6.10861		16	11.5976	-6.57004	1.09024	-0.920611	11.6448	-6.10686	1.11881	-0.902667	11.6526	-5.72854	1.02872
	n=20	0	2.19831	4.50301	2.97905	2.76436	1.9509	1.97989	2.63475	2.53911	4.17582	2.70947	2.38027	1.72307	1.74807	2.18385	2.03489	4.02535	2.61659	2.33366	1.67009	1.69296	2.16151	2.03682	4.02541		2.00214	2.32203	1.96722	1.962	2.03269	2.02983	2.03323	2.00164	1.9751	2.18158		0	-9.02167	14.0084	-3.2048	2.72109	-9.11231	12.6079	-3.15182	2.63533	-9.13452	12.3335	-3.08122
		1	4.1496	4.89563	4.57405	4.55651	4.35795	4.36321	4.54405	4.5381	4.71232	4.30838	4.22086	4.03472	4.04354	4.16606	4.12904	4.63305	4.27237	4.18513	4.02852	4.03589	4.13067	4.0936	4.62942		4.37545	4.41877	4.15899	4.16145	4.12788	4.12707	4.12812	4.20795	4.1914	4.16215		1	1.50396	3.55721	-1.01077	0.845224	1.48409	3.27512	-1.02924	0.844083	1.48117	3.20436	-0.99962
		5	4.8075	6.51646	5.45845	5.28001	4.74797	4.76478	5.17151	5.09279	6.32327	5.23161	4.96388	4.4989	4.51589	4.80183	4.68297	6.29669	5.18937	4.92111	4.44499	4.46338	4.75788	4.63966	6.28364		4.77502	4.99292	4.55459	4.57225	4.68258	4.68067	4.68254	4.61385	4.53771	4.81782		5	-3.09804	9.8121	-2.48667	2.28906	-3.16858	8.86434	-2.46129	2.22398	-3.18874	8.62456	-2.40527
		6	4.99225	6.45883	5.51681	5.40687	4.88401	4.89919	5.33984	5.29151	6.35875	5.35431	5.13335	4.67899	4.69576	4.99882	4.90152	6.30564	5.31976	5.09865	4.65703	4.67339	4.96387	4.86666	6.29737		4.90633	5.22189	4.77311	4.78306	4.90074	4.89964	4.90084	4.77774	4.78853	4.97618		6	-1.7534	8.31774	-2.15418	2.04867	-1.81646	7.45563	-2.1021	1.97973	-1.83291	7.27563	-2.05099
		7	5.2733	6.7695	5.81455	5.67107	5.17268	5.18845	5.58737	5.52055	6.63372	5.64085	5.43516	4.97302	4.98989	5.31124	5.21936	6.5967	5.61972	5.38217	4.96235	4.97918	5.23762	5.13294	6.56413		5.1965	5.44201	5.0438	5.08886	5.21882	5.21821	5.2186	5.11191	5.1097	5.23867		7	-1.51294	8.39931	-2.185	2.06813	-1.57399	7.53115	-2.17213	2.02951	-1.59233	7.32576	-2.08247
		3	4.84911	5.0571	4.88749	4.96374	4.76404	4.77629	5.01101	5.04375	4.96668	4.84721	4.83395	4.76	4.76889	4.8253	4.82004	4.9445	4.87442	4.8692	4.82129	4.82847	4.86537	4.86373	4.93723		4.78153	4.99258	4.80118	4.81077	4.81972	4.82153	4.81972	4.90594	4.88371	4.78714		3	4.30476	0.724074	-0.288344	0.316604	4.31356	0.539074	-0.258934	0.293791	4.31324	0.586921	-0.248587
		11	5.60335	6.93339	6.10102	5.91563	5.54317	5.55529	5.801	5.72113	6.92046	5.93806	5.72222	5.27592	5.29396	5.59124	5.49576	6.8479	5.91969	5.70915	5.29505	5.31112	5.58069	5.48825	6.82638		5.55927	5.68227	5.39965	5.42777	5.4947	5.49476	5.49472	5.38028	5.48759	5.5503		11	-0.465943	7.49534	-2.04329	1.94729	-0.523676	6.73332	-2.00752	1.89889	-0.538707	6.46118	-1.92746
		10	5.58463	6.9256	6.08389	6.03368	5.51686	5.53204	6.00444	5.98099	6.82105	5.91257	5.7231	5.29993	5.31694	5.6085	5.52432	6.79968	5.90277	5.6924	5.29783	5.31472	5.56451	5.47167	6.78573		5.53791	5.92377	5.34805	5.36717	5.524	5.52378	5.52393	5.40513	5.38098	5.55802		10	-0.5226	7.53084	-2.03131	1.94868	-0.575512	6.75332	-1.97967	1.88575	-0.591831	6.63697	-1.93687
		4	5.31305	5.77605	5.48877	5.50434	5.28936	5.30042	5.51339	5.52067	5.73785	5.42168	5.32114	5.20344	5.21439	5.25951	5.21565	5.68625	5.42967	5.35739	5.2529	5.26144	5.31274	5.28157	5.66849		5.30461	5.47986	5.28955	5.31305	5.21489	5.21608	5.21488	5.33096	5.39156	5.28201		4	3.81604	1.93886	-0.6875	0.70865	3.80934	1.66205	-0.646465	0.663843	3.80522	1.63214	-0.625176
		12	5.74407	7.18573	6.2391	6.1577	5.60067	5.61846	6.11101	6.0723	7.0579	6.12333	5.89014	5.4945	5.5106	5.74807	5.64549	7.05096	6.0917	5.85904	5.44498	5.46277	5.71715	5.61493	7.0233		5.62474	6.01105	5.5207	5.55982	5.64539	5.64376	5.64511	5.56775	5.52768	5.75106		12	-0.71723	8.02637	-2.1816	2.05819	-0.77439	7.14305	-2.12848	1.99891	-0.791215	7.01464	-2.07866
		8	5.28175	5.6469	5.47263	5.50809	5.34751	5.35838	5.53218	5.54529	5.47945	5.32215	5.3032	5.20986	5.21901	5.29173	5.28332	5.45909	5.31889	5.30715	5.21827	5.22697	5.3	5.29483	5.46846		5.36713	5.45994	5.24866	5.23465	5.28302	5.28314	5.28319	5.3423	5.24759	5.27317		8	4.09755	1.58405	-0.650974	0.616273	4.10268	1.40581	-0.626183	0.590321	4.1003	1.4423	-0.619727
		2	5.05006	4.30481	4.73344	4.88711	5.01254	5.01447	4.98163	5.04834	4.28291	4.76382	4.87153	5.08052	5.07913	4.93598	4.98453	4.39705	4.87726	5.00373	5.19314	5.1921	5.08043	5.13642	4.45207		5.01017	5.09026	4.91289	4.83853	4.9862	4.99072	4.9864	5.09692	4.87478	4.96983		2	8.57985	-4.42108	0.848343	-0.702301	8.62542	-4.03097	0.847861	-0.708863	8.63499	-3.87113	0.831856
		9	5.77278	6.85365	6.11985	6.06229	5.6236	5.63875	6.02961	6.0019	6.78986	6.03477	5.85594	5.5253	5.53971	5.74918	5.66831	6.79337	6.0609	5.86109	5.56688	5.58067	5.74026	5.65144	6.79049		5.64156	5.97451	5.5346	5.53882	5.66836	5.66974	5.66832	5.62149	5.5795	5.73942		9	0.703319	6.15192	-1.7036	1.702	0.660308	5.47008	-1.64116	1.63062	0.64337	5.3493	-1.58943
		16	6.00602	7.14088	6.4237	6.35032	5.9394	5.95349	6.30522	6.27333	7.09713	6.29224	6.10221	5.7478	5.76453	5.9867	5.90283	7.08844	6.28258	6.09588	5.73731	5.75422	5.9819	5.9	7.08934		5.95593	6.2495	5.77718	5.77561	5.9027	5.9023	5.90275	5.78753	5.76884	5.99188		16	1.08764	6.00697	-1.69653	1.7428	1.04371	5.3557	-1.64405	1.66833	1.03002	5.21188	-1.59953
		13	6.11757	7.45568	6.62331	6.50109	6.06026	6.07758	6.42691	6.37286	7.32341	6.46388	6.26782	5.88369	5.90034	6.14845	6.06212	7.26541	6.43453	6.22702	5.87391	5.88977	6.09997	6.00931	7.21704		6.08645	6.2864	5.98481	6.05163	6.06127	6.06052	6.06094	6.04401	6.0893	6.09827		13	0.594022	6.94527	-1.92256	1.83894	0.545668	6.18835	-1.87065	1.75995	0.531492	6.00266	-1.81064
		17	6.32888	7.68805	6.79747	6.78847	6.19283	6.21357	6.78579	6.77902	7.4807	6.63563	6.46263	6.06446	6.08157	6.35853	6.28112	7.42355	6.60288	6.42701	6.04794	6.06482	6.32003	6.24249	7.4272		6.22589	6.65882	6.1648	6.15766	6.28029	6.27934	6.28053	6.23342	6.16518	6.3293		17	0.368609	7.53398	-1.98521	1.77068	0.323494	6.68366	-1.9231	1.71341	0.30983	6.64909	-1.90973
		15	6.51723	7.50275	6.89307	6.7982	6.48265	6.49334	6.74424	6.69866	7.47688	6.78983	6.5914	6.32616	6.33937	6.47068	6.38322	7.48749	6.78712	6.6107	6.31357	6.32792	6.50302	6.4256	7.455		6.49405	6.69173	6.32391	6.37049	6.38337	6.38307	6.38298	6.35878	6.36896	6.49809		15	1.90193	5.66417	-1.66084	1.59749	1.86334	5.10001	-1.62801	1.55773	1.84995	4.96146	-1.55488
		19	6.65435	7.84651	7.04605	6.91799	6.50389	6.52125	6.84175	6.78363	7.77965	6.9429	6.74178	6.37675	6.3943	6.61949	6.53078	7.76427	6.94655	6.74495	6.39322	6.41042	6.62149	6.53344	7.75671		6.52508	6.74625	6.41669	6.42691	6.53055	6.53098	6.53052	6.46846	6.45343	6.61821		19	1.6506	6.23521	-1.85211	1.81281	1.6062	5.469	-1.77458	1.74545	1.59279	5.2956	-1.71138
		14	6.37711	6.49778	6.41092	6.57248	6.34447	6.35397	6.67743	6.74198	6.35818	6.34764	6.34305	6.33562	6.34074	6.34159	6.33823	6.36208	6.38505	6.39014	6.39579	6.4001	6.39289	6.39548	6.35763		6.36029	6.68031	6.33506	6.34151	6.33829	6.34027	6.33823	6.49068	6.40113	6.32875		14	7.2047	-0.750247	-0.1866	0.229935	7.21632	-0.873593	-0.15073	0.218924	7.21663	-0.686093	-0.158201
		18	6.74072	7.13411	6.97346	6.92582	6.85433	6.86813	6.89643	6.87585	6.90866	6.7834	6.72162	6.68938	6.70127	6.68262	6.6568	6.89486	6.79615	6.77382	6.72022	6.73144	6.75958	6.75038	6.91848		6.87928	6.76712	6.72138	6.6873	6.6566	6.6575	6.65691	6.8708	6.71301	6.75656		18	5.93719	1.31326	-0.595606	0.479264	5.95184	1.1187	-0.577234	0.480155	5.95155	1.032	-0.527045
		20	7.93775	7.45651	7.82899	7.9409	8.06872	8.07319	8.0089	8.05831	7.37138	7.72657	7.81831	7.9549	7.95945	7.87419	7.91456	7.44304	7.81244	7.89798	8.05022	8.05463	7.94914	7.98773	7.50587		8.07382	8.05218	7.85508	7.76817	7.91561	7.91924	7.91604	8.02274	7.80236	7.90069		20	10.6248	-3.14439	0.364192	-0.38806	10.6711	-2.82002	0.362908	-0.384978	10.6791	-2.73554	0.377576
[truncated: 70 more columns]

## Sheet: DLPNO-CCSDS(T1) Kosher,AVnZ
						0.371762						0.371762	0.655634	1.04918						0.371762	0.655634	1.04918						0.371762	0.655634	1.04918						0.371762	0.655634	1.04918						0.371762	0.655634	1.04918
			DLPNO-CCSD(T1)/VeryTight				DLPNO-CCSD(T1)/Tight																								CPS								CPS
							TCutPNO=1E-07								TCutPNO=1E-06								TCutPNO=1E-05								TCutPNO=1E-{6,7}								TCutPNO=1E-0{5,6}								DLPNO-CCSD(T1)/Normal
			AVDZ	AVTZ	AV{D,T} sep	AV{D,T}	AVDZ	AVTZ	AVQZ	AV5Z	AV{D,T} sep	AV{D,T}	AV{T,Q}	AV{Q,5}	AVDZ	AVTZ	AVQZ	AV5Z	AV{D,T} sep	AV{D,T}	AV{T,Q}	AV{Q,5}	AVDZ	AVTZ	AVQZ	AV5Z	AV{D,T} sep	AV{D,T}	AV{T,Q}	AV{Q,5}	AVDZ	AVTZ	AVQZ	AV5Z	AV{D,T} sep	AV{D,T}	AV{T,Q}	AV{Q,5}	AVDZ	AVTZ	AVQZ	AV5Z	AV{D,T} sep	AV{D,T}	AV{T,Q}	AV{Q,5}	AVDZ	AVTZ	AVQZ
		MAD (kcal/mol)	1.42382	0.591927	0.316088	0.282662	1.47128	0.652136	0.154026		0.381663	0.347609	0.183522		1.31193	0.535235	0.109147		0.282639	0.246492	0.27637		1.39748	0.612996	0.0986919		0.359084	0.321357	0.249092		1.55175	0.710586	0.200869		0.784736	0.398167	0.138871		1.27997	0.506771	0.157288		0.541776	0.219325	0.296424		1.43394	0.740446	0.297915
		MSD	0.164131	0.013251	-0.0818838	-0.0428403	0.143238	0.024843	0.0747554		-0.056614	-0.0191717	0.10748		0.220743	0.0366443	0.0937389		-0.0724772	-0.0317964	0.131172		0.0595051	-0.0857626	-0.0555167		-0.178534	-0.139768	-0.0356865		0.104486	0.0189423	0.0652636		0.124772	-0.0128594	0.0956334		0.281198	0.0825406	0.149702		0.227062	0.00868727	0.193735		-0.046209	-0.261149	-0.182236
		RMSD	1.71859	0.683061	0.348342	0.311806	1.77536	0.760412	0.214859		0.424005	0.390568	0.211309		1.62018	0.630065	0.13371		0.314299	0.275609	0.307538		1.65067	0.685061	0.115977		0.403535	0.357742	0.301569		1.85499	0.825875	0.264938		0.953084	0.449071	0.166775		1.61369	0.616623	0.18056		0.734029	0.255238	0.335246		1.63917	0.809865	0.339061
		5MAD/4RMSD	1.0356	1.08323	1.13426	1.13316	1.03591	1.07201	0.896092		1.12517	1.11251	1.08563		1.01218	1.06187	1.02036		1.12409	1.11794	1.12331		1.05826	1.11851	1.0637		1.11231	1.12286	1.03248		1.04566	1.0755	0.947718		1.02921	1.10831	1.04086		0.991495	1.02731	1.08889		0.922606	1.07412	1.10525		1.0935	1.14285	1.09831
		MAD(12)	0.785055	0.389773	0.288728	0.242822	0.820492	0.409941	0.0504817	0.0286048	0.302467	0.257314	0.204565	0.0794043	0.64737	0.321574	0.0533752	0.133011	0.249787	0.200456	0.286413	0.224669	0.838047	0.479128	0.114938	0.0275426	0.393394	0.345696	0.1268	0.0815947	0.907053	0.454125	0.0849554	0.0422649	0.430508	0.285743	0.16364	0.0150194	0.575875	0.2625	0.10519	0.189674	0.18166	0.145998	0.346259	0.278314	0.970989	0.696618	0.345244
		MAD(16)	1.18362	0.538735	0.367037	0.298992	1.23696	0.579262	0.0692395		0.402168	0.334755	0.27177		1.03317	0.463253	0.0666053		0.323121	0.251381	0.367012		1.24513	0.624551	0.111831		0.463087	0.393844	0.224325		1.33886	0.637267	0.116973		0.605905	0.376442	0.224149		0.953691	0.402774	0.113158		0.301736	0.197964	0.420512		1.36801	0.906374	0.415658
		MAD(20)	1.98328	0.750505	0.290478	0.292207	2.03285	0.849526	0.281832		0.410319	0.409611	0.100058		1.91733	0.715599	0.175454		0.26864	0.26884	0.197254		1.84048	0.680139	0.0787715		0.255285	0.248768	0.339022		2.09249	0.916489	0.335021		1.13192	0.479997	0.0556823		1.94644	0.730543	0.222783		0.941874	0.278517	0.167494		1.75186	0.631168	0.175555
		Revised
		REF
12	1	1.81605	1.58527	1.6705	1.66981	1.70218	1.56635	1.683	1.85696	1.85895	1.69554	1.72637	1.97101	1.86105	1.66056	1.72286	1.89126	1.92064	1.71251	1.74602	2.00167	1.95146	1.58275	1.6479	1.82679	1.85991	1.63875	1.67212	1.94407	1.89466	1.51925	1.66308	1.83981	1.82811	1.71228	1.71655	1.95568	1.81584	1.68974	1.75096	1.91543	1.94341	1.83524	1.77373	2.02326	1.97275	1.52315	1.51928	1.68527
	2	2.05095	1.42275	1.73548	1.79974	1.85173	1.40401	1.74211	2.05041	2.08278	1.81706	1.8678	2.25255	2.11674	1.52308	1.80617	2.11925	2.18861	1.85797	1.91142	2.32451	2.26137	1.37639	1.66566	1.96826	2.04167	1.72006	1.7732	2.16666	2.11868	1.34447	1.71008	2.016	2.02987	1.77135	1.84599	2.21657	2.04442	1.57808	1.85886	2.17586	2.2437	1.96464	1.96324	2.3837	2.31487	1.19494	1.38836	1.70563
	3	2.49223	1.90318	2.20836	2.26666	2.32181	1.90667	2.24527	2.52153	2.54998	2.31764	2.37115	2.70265	2.57983	2.02962	2.29564	2.58549	2.64041	2.33746	2.39454	2.77553	2.69803	1.87789	2.16037	2.43946	2.50043	2.20911	2.26538	2.62243	2.56441	1.8452	2.22008	2.48954	2.50476	2.28525	2.35945	2.66621	2.52073	2.08651	2.34636	2.64025	2.69289	2.46554	2.44297	2.83293	2.74813	1.69242	1.88854	2.1764
	4	3.1561	1.90951	2.57247	2.76568	2.81893	1.82167	2.48706	3.01918	3.11316	2.6813	2.73443	3.36806	3.21176	2.00432	2.59013	3.11619	3.24313	2.75086	2.80791	3.4611	3.37631	1.8487	2.46009	2.99423	3.13359	2.63158	2.68738	3.34444	3.27981	1.73034	2.43553	2.97068	3.04818	2.44026	2.69769	3.32154	3.12948	2.06267	2.63889	3.16192	3.2842	2.70072	2.85311	3.50484	3.4125	1.77811	2.27877	2.76141
	5	3.66006	3.12707	3.39057	3.45626	3.48853	3.10084	3.37498	3.64256	3.67309	3.44516	3.4769	3.818	3.70512	3.24375	3.44013	3.7057	3.76124	3.47756	3.51313	3.87982	3.81951	3.06816	3.32643	3.5804	3.63471	3.38993	3.42245	3.74692	3.6917	3.02938	3.34241	3.61099	3.62902	3.35354	3.45878	3.78709	3.64793	3.30958	3.48276	3.75268	3.80868	3.54705	3.54713	3.92965	3.86743	2.97253	3.15767	3.41013
	6	3.8763	3.02	3.4862	3.61416	3.65952	2.995	3.47254	3.82586	3.88983	3.60527	3.65007	4.05751	3.95694	3.16576	3.56748	3.9112	4.00083	3.66828	3.71682	4.13655	4.09486	2.95762	3.376	3.72513	3.8263	3.48382	3.53154	3.95402	3.93245	2.90962	3.42507	3.78319	3.83433	3.43695	3.61669	4.01799	3.88798	3.24381	3.63927	3.98097	4.06627	3.70242	3.78629	4.20499	4.15576	2.81133	3.1557	3.51052
	7	4.15636	3.5125	3.81184	3.87351	3.92312	3.49021	3.80301	4.14718	4.18583	3.87036	3.9193	4.37283	4.22637	3.64745	3.87428	4.2118	4.28218	3.90543	3.95861	4.43308	4.35602	3.44386	3.7203	4.05217	4.13098	3.77234	3.82308	4.26975	4.21367	3.41159	3.76738	4.11487	4.13765	3.82247	3.89965	4.3427	4.16154	3.72378	3.93201	4.27165	4.33887	4.04973	4.00943	4.49432	4.4094	3.26505	3.46587	3.78956
	8	4.30521	3.22532	3.76994	3.92631	3.97241	3.14697	3.6921	4.19044	4.30022	3.84868	3.89476	4.51717	4.41541	3.37144	3.82206	4.29876	4.42859	3.93885	3.98958	4.6113	4.5648	3.16231	3.65442	4.14352	4.28859	3.78868	3.83737	4.4642	4.44079	3.03473	3.62712	4.13628	4.23604	3.62422	3.84734	4.4701	4.34071	3.44986	3.88492	4.35697	4.48108	3.94917	4.04665	4.66646	4.6113	3.05625	3.43115	3.87251
	9	4.89291	4.14252	4.51101	4.59603	4.648	4.12291	4.50315	4.8729	4.92483	4.59312	4.64451	5.11531	4.97932	4.3052	4.59514	4.97411	5.05713	4.64709	4.70293	5.22257	5.14424	4.05535	4.37713	4.74704	4.83084	4.44248	4.49675	4.98958	4.91875	4.03176	4.45716	4.82229	4.85868	4.49899	4.6153	5.06168	4.89686	4.39889	4.67689	5.05925	5.14198	4.78448	4.78024	5.30994	5.22879	3.91373	4.15055	4.51283
	10	5.45383	4.17426	4.89095	5.10286	5.15739	4.10578	4.83859	5.35016	5.44349	5.05727	5.11102	5.68556	5.54141	4.3312	4.96257	5.46009	5.58917	5.13854	5.19729	5.78629	5.72459	4.12208	4.76928	5.2611	5.3977	4.95192	5.00988	5.58355	5.54102	3.99306	4.77659	5.29519	5.37065	4.75546	5.06788	5.6352	5.44982	4.40962	5.03504	5.53471	5.66096	5.07974	5.26755	5.86231	5.79341	3.97443	4.52633	5.01209
	11	5.99214	4.98182	5.49015	5.63617	5.67913	4.92782	5.45046	5.91838	6.00663	5.6025	5.64476	6.22516	6.09923	5.16397	5.56721	6.0331	6.15287	5.66898	5.71712	6.33855	6.27853	4.92107	5.39605	5.86117	5.99665	5.52803	5.57263	6.16612	6.13878	4.80974	5.39209	5.86102	5.93351	5.37867	5.60858	6.16847	6.00957	5.25505	5.63138	6.09756	6.21145	5.70522	5.77129	6.4032	6.33093	4.81394	5.20919	5.62514
	12	6.56454	5.9918	6.20193	6.24475	6.28005	5.98255	6.20511	6.55575	6.6146	6.25315	6.28784	6.78564	6.67635	6.20188	6.31411	6.65751	6.74802	6.31571	6.35584	6.88266	6.84297	5.94394	6.11351	6.45962	6.55794	6.13924	6.17654	6.68654	6.66109	5.87289	6.1506	6.50487	6.5479	6.17115	6.25385	6.73714	6.59304	6.29859	6.38933	6.73171	6.81929	6.49121	6.42306	6.95619	6.91117	5.76894	5.88582	6.21224
16	`00	-0.48756	-3.18459	-1.5806	-1.05607	-0.9843	-3.29673	-1.71939	-0.794688		-1.20608	-1.13299	-0.188422		-3.01627	-1.514	-0.618743		-1.0323	-0.955518	-0.0317798		-3.11089	-1.58838	-0.620939		-1.09816	-1.02237	0.0133508		-3.43697	-1.82208	-0.882661		-1.94408	-1.22173	-0.266743		-2.98079	-1.48611	-0.61792		-1.53871	-0.93045	-0.0487015		-3.18542	-1.85141	-1.01255
	1	2.1529	1.22105	1.72061	1.84409	1.90633	1.13705	1.65576	2.09176		1.7873	1.8486	2.37762		1.30114	1.73991	2.16952		1.83779	1.90302	2.45119		1.17087	1.65565	2.09407		1.77291	1.83587	2.38151		1.05501	1.61369	2.05288		1.65758	1.82138	2.34083		1.34998	1.7715	2.19782		1.87749	1.9282	2.47732		1.08007	1.40662	1.84389
	3	2.53527	1.78396	2.15019	2.22439	2.28634	1.69489	2.0779	2.49191		2.15915	2.22028	2.76334		1.86481	2.16713	2.56697		2.21442	2.27952	2.82911		1.72426	2.08023	2.49038		2.1501	2.21256	2.75928		1.60993	2.03328	2.45438		2.10484	2.19066	2.73046		1.9175	2.19971	2.59568		2.32658	2.30463	2.85529		1.60432	1.82827	2.23008
	4	2.67503	2.06228	2.37738	2.43687	2.49452	2.03857	2.369	2.67819		2.43495	2.49184	2.88091		2.15311	2.42381	2.72569		2.46461	2.52445	2.92361		2.00222	2.31959	2.62099		2.38005	2.43758	2.81859		1.9813	2.34159	2.65445		2.41085	2.47553	2.85956		2.20969	2.46289	2.76495		2.57801	2.55702	2.96299		1.88565	2.04573	2.39169
	2	2.94178	0.992236	2.12975	2.47211	2.55264	0.915187	2.06484	2.79929		2.4123	2.49223	3.28083		1.14632	2.20115	2.93136		2.50869	2.59329	3.41011		0.972383	2.05753	2.80169		2.37784	2.46095	3.28958		0.799618	1.99668	2.73326		1.9727	2.4417	3.21619		1.21154	2.255	2.97998		2.3051	2.64291	3.4553		0.933447	1.77936	2.46854
	6	3.23742	2.34696	2.84558	2.95715	3.03095	2.31897	2.84457	3.23733		2.9675	3.03997	3.49483		2.47531	2.91538	3.30796		3.0023	3.07898	3.56536		2.28571	2.7694	3.15932		2.87469	2.94922	3.41496		2.24081	2.80917	3.20201		2.87776	3.02046	3.45957		2.5464	2.97011	3.3637		3.1023	3.12763	3.62174		2.18588	2.53048	2.8914
	7	3.282	2.20469	2.79026	2.92466	3.00795	2.18447	2.79832	3.2675		2.94463	3.02652	3.57512		2.37091	2.89425	3.36297		3.00245	3.08881	3.67029		2.14706	2.69984	3.16945		2.82044	2.90535	3.47734		2.09125	2.75035	3.21977		2.83371	2.99538	3.52753		2.45484	2.96714	3.43554		3.11798	3.1576	3.74263		1.95686	2.35433	2.80412
	5	3.34458	1.9117	2.69993	2.90591	2.99297	1.86727	2.67045	3.25478		2.88273	2.96904	3.63789		2.06476	2.77613	3.35738		2.94976	3.0406	3.73846		1.86509	2.60298	3.20324		2.78777	2.8773	3.5968		1.76852	2.61761	3.20348		2.67525	2.93326	3.5876		2.13962	2.84106	3.41517		2.97327	3.10182	3.79158		1.78498	2.31504	2.85031
	8	3.68337	2.60073	3.15422	3.27075	3.35999	2.6033	3.17884	3.67976		3.30465	3.39281	4.00818		2.79893	3.28812	3.79874		3.37757	3.46998	4.13352		2.53933	3.06545	3.56292		3.17045	3.26104	3.88907		2.50548	3.1242	3.62027		3.23176	3.35422	3.94551		2.89627	3.37161	3.88716		3.54975	3.54832	4.22518		2.23597	2.60981	3.13829
	9	3.98197	3.29892	3.62313	3.68992	3.74365	3.25184	3.57893	3.96207		3.64694	3.70053	4.21326		3.41477	3.67189	4.02902		3.71044	3.76748	4.26316		3.202	3.53297	3.91289		3.60261	3.65602	4.16198		3.17038	3.53245	3.92859		3.58355	3.66706	4.18831		3.49455	3.72398	4.07256		3.83753	3.80928	4.30109		3.10437	3.30875	3.64537
	10	4.0828	2.81383	3.50298	3.69224	3.75918	2.77381	3.47008	4.01753		3.66234	3.72893	4.37645		2.99072	3.59978	4.12678		3.75532	3.82621	4.47231		2.75369	3.40609	3.95395		3.57988	3.64863	4.31314		2.66536	3.40524	3.9629		3.42019	3.68029	4.32852		3.07959	3.6724	4.19159		3.76379	3.89279	4.53199		2.62988	3.12835	3.62784
	11	4.35361	3.918	4.09287	4.12002	4.15788	3.89425	4.07707	4.3625		4.10757	4.14504	4.54964		4.04581	4.15363	4.42596		4.15254	4.19371	4.60452		3.8446	4.03237	4.27041		4.06495	4.10218	4.42647		3.81848	4.0388	4.33077		4.08367	4.1207	4.5222		4.12126	4.19909	4.48429		4.30424	4.22803	4.67128		3.69897	3.805	4.11276
	12	4.53877	3.37471	4.03636	4.21863	4.28234	3.34272	4.02986	4.50445		4.22286	4.28531	4.8156		3.54559	4.14904	4.598		4.30681	4.37338	4.89235		3.32396	3.95294	4.41739		4.12145	4.18677	4.72189		3.24129	3.97027	4.45767		3.98029	4.24127	4.77723		3.62869	4.22257	4.66572		4.29731	4.44336	4.95626		3.20138	3.6964	4.14112
	14	4.94717	4.07732	4.51482	4.61308	4.67746	4.08451	4.52322	4.95107		4.622	4.68632	5.23159		4.30056	4.65635	5.06959		4.72022	4.78863	5.34052		3.96003	4.38559	4.81544		4.47882	4.54379	5.09727		3.97648	4.45665	4.89182		4.51551	4.63516	5.17712		4.42824	4.75788	5.16488		4.8957	4.88042	5.43173		3.765	4.0234	4.48143
	13	5.01992	4.29272	4.6061	4.65352	4.72261	4.27894	4.61922	5.03794		4.67797	4.74573	5.31247		4.47702	4.71308	5.11609		4.72793	4.80083	5.38032		4.21265	4.53132	4.93943		4.58097	4.64979	5.20701		4.17989	4.5723	4.99887		4.66129	4.71818	5.27855		4.57615	4.78122	5.18233		4.94889	4.85746	5.44531		4.00818	4.19015	4.6354
	15	5.84487	3.27138	4.78617	5.26455	5.34931	3.09162	4.60407	5.54812		5.08147	5.16634	6.16707		3.43963	4.82694	5.74525		5.25165	5.34269	6.34732		3.16409	4.59999	5.5551		5.04516	5.1338	6.1813		2.91762	4.49263	5.44956		4.40938	5.07816	6.07695		3.54294	4.91203	5.81655		4.9165	5.42101	6.40957		3.10556	4.35735	5.20722
	16	6.10653	5.13301	5.63217	5.76897	5.81774	5.03141	5.55022	6.04181		5.69528	5.74309	6.36411		5.30349	5.70253	6.17771		5.79717	5.85088	6.48925		5.01621	5.51948	5.99356		5.65801	5.70658	6.30439		4.89538	5.47406	5.97385		5.46579	5.68919	6.30154		5.4112	5.77117	6.24675		5.85518	5.90499	6.55856		4.98913	5.30442	5.71732
20	0	2.19831	5.86569	3.80412	3.11474	3.03771	5.98291	3.96916	2.60839		3.29991	3.22052	1.71622		5.62013	3.68397	2.36177		3.04739	2.96418	1.49488		5.72485	3.80945	2.34902		3.18162	3.09738	1.39151		6.16429	4.11175	2.7317		4.29507	3.3487	1.82689		5.58087	3.63692	2.36654		3.73396	2.91423	1.53364		5.66734	3.88605	2.83637
	1	4.1496	5.29181	4.65258	4.39836	4.41494	5.2631	4.6953	4.34486		4.47115	4.48421	4.1151		5.27351	4.64977	4.32311		4.40207	4.41789	4.10894		5.25318	4.6612	4.29936		4.42687	4.44112	4.06213		5.2579	4.71807	4.35574		4.83487	4.51738	4.11819		5.28113	4.64549	4.33201		4.77608	4.40918	4.12649		5.36448	4.66655	4.38774
	5	4.8075	8.15855	6.07737	5.33018	5.30366	8.23866	6.20427	5.22223		5.4768	5.44797	4.57838		7.99899	5.97272	5.02706		5.24866	5.21943	4.40705		7.94502	5.98051	4.94774		5.28245	5.25018	4.27062		8.35849	6.32005	5.31982		6.6244	5.56223	4.66404		8.01923	5.96981	5.0568		6.24619	5.20791	4.45821		7.83576	6.02331	5.1658
	6	4.99225	7.9649	6.10759	5.42298	5.41711	8.035	6.22359	5.3766		5.5583	5.55017	4.82129		7.82469	6.02491	5.20311		5.36453	5.35582	4.66432		7.73055	5.97585	5.07205		5.33445	5.32352	4.47948		8.14016	6.32292	5.46335		6.64099	5.64735	4.89978		7.85999	6.04331	5.25226		6.34483	5.36793	4.73362		7.61796	5.93164	5.22881
	7	5.2733	8.29847	6.39161	5.68857	5.68271	8.3734	6.52098	5.68396		5.84085	5.83232	5.13518		8.18525	6.32576	5.51781		5.64267	5.63448	4.98809		8.09674	6.3012	5.34569		5.64502	5.63368	4.71923		8.46747	6.61858	5.76703		6.93951	5.93124	5.20872		8.21843	6.33497	5.58235		6.64898	5.63478	5.0889		8.00646	6.294	5.56325
	3	4.84911	5.02989	5.00286	4.95906	4.99281	4.94869	4.98616	4.90176		4.96951	5.00009	4.84643		5.02028	4.96312	4.90147		4.90663	4.94187	4.86105		4.93913	4.93214	4.82438		4.89677	4.92953	4.75373		4.9129	4.99767	4.90191		5.06136	5.02919	4.83913		5.0507	4.97474	4.93038		5.06701	4.9465	4.90129		5.02394	4.86882	4.83632
	11	5.60335	8.36975	6.62249	5.97032	5.97293	8.46563	6.78469	6.01049		6.16043	6.15977	5.50289		8.30532	6.5978	5.85983		5.96236	5.96301	5.37599		8.1653	6.50752	5.6919		5.89302	5.89122	5.15715		8.54579	6.87813	6.08581		7.18713	6.25815	5.56634		8.35782	6.63166	5.9228		6.94187	5.98993	5.45804		7.96534	6.38234	5.76856
	10	5.58463	8.31696	6.60273	5.96374	5.96545	8.37609	6.7251	5.95541		6.11273	6.11132	5.45078		8.20201	6.53592	5.80229		5.9172	5.91653	5.3213		8.09758	6.43254	5.65129		5.81427	5.81355	5.13908		8.46313	6.81969	6.03198		7.12466	6.20871	5.51553		8.24117	6.57468	5.85891		6.8591	5.95514	5.38963		7.91901	6.36151	5.75027
	4	5.31305	6.15354	5.67028	5.46488	5.49063	6.14695	5.7164	5.47216		5.53318	5.55633	5.31204		6.13112	5.65509	5.44423		5.45273	5.47813	5.30598		6.01485	5.56368	5.30246		5.37178	5.39595	5.1312		6.15487	5.74705	5.48613		5.88006	5.59543	5.31506		6.17471	5.68937	5.49739		5.83319	5.50894	5.37152		5.98564	5.45653	5.30104
	12	5.74407	8.67125	6.81168	6.11817	6.12036	8.75912	6.95686	6.14113		6.28748	6.28685	5.60631		8.5645	6.75602	5.97192		6.08403	6.0837	5.45784		8.45195	6.69233	5.82772		6.04091	6.03818	5.26085		8.85643	7.05728	6.22574		7.38541	6.38842	5.68055		8.6067	6.7799	6.02599		7.10328	6.10077	5.5317		8.25468	6.59408	5.94265
	8	5.28175	5.73628	5.54081	5.45725	5.46814	5.68786	5.53792	5.37225		5.47352	5.48217	5.26363		5.73888	5.5335	5.3812		5.44577	5.45715	5.28135		5.64971	5.46841	5.26762		5.39081	5.40101	5.13597		5.66236	5.54012	5.36777		5.57993	5.49468	5.25477		5.77231	5.55791	5.42379		5.60813	5.4782	5.33586		5.68728	5.42699	5.29186
	2	5.05006	3.78536	4.65913	4.93709	4.98397	3.59614	4.51063	4.8586		4.80574	4.85061	5.08673		3.76953	4.59343	4.95794		4.85038	4.89972	5.19693		3.6547	4.43795	4.79485		4.67779	4.72913	5.02885		3.50945	4.46924	4.80892		4.40362	4.82605	5.03163		3.81259	4.65172	5.01909		4.60942	4.96368	5.25995		3.82026	4.43696	4.73378
	9	5.77278	8.24261	6.63388	6.02059	6.03581	8.29414	6.74596	6.13374		6.15817	6.1704	5.73235		8.16553	6.58656	6.01697		5.98581	5.99957	5.64352		8.03074	6.50242	5.84398		5.92299	5.93425	5.41229		8.35845	6.82565	6.19213		7.14311	6.25582	5.77677		8.21606	6.61811	6.08183		6.9406	6.02406	5.73022		7.90961	6.38664	5.88149
	16	6.00602	8.55785	6.90238	6.2695	6.28694	8.61121	7.02296	6.35241		6.41838	6.43251	5.91277		8.47363	6.85	6.21847		6.23052	6.2464	5.80442		8.3551	6.77091	6.04938		6.16805	6.18197	5.57632		8.68001	7.10944	6.41938		7.44027	6.52557	5.96695		8.51807	6.87965	6.28187		7.21135	6.27055	5.88995		8.11504	6.59553	6.02996
	13	6.11757	8.76571	7.05447	6.40388	6.41829	8.85107	7.20275	6.50547		6.57867	6.58997	6.0483		8.70099	7.02854	6.3611		6.3943	6.40679	5.92349		8.56691	6.93339	6.17697		6.31554	6.32612	5.68103		8.92611	7.28986	6.57765		7.62309	6.68156	6.11071		8.75126	7.06422	6.43013		7.39331	6.43704	6.01441		8.36263	6.8041	6.25506
	17	6.32888	8.88237	7.31126	6.74254	6.72719	8.91465	7.39823	6.65552		6.85253	6.83448	6.16857		8.77852	7.23159	6.51234		6.67304	6.6565	6.04077		8.62091	7.1628	6.37255		6.64165	6.62073	5.85444		8.98272	7.48155	6.72711		7.70681	6.92347	6.23247		8.83761	7.25738	6.56475		7.48568	6.66991	6.11064		8.56024	7.1544	6.52212
	15	6.51723	8.72887	7.29832	6.73926	6.76649	8.7959	7.43274	6.86303		6.90206	6.92597	6.4895		8.68402	7.27673	6.75092		6.72746	6.75355	6.40618		8.51066	7.13573	6.52084		6.60009	6.62458	6.11769		8.85184	7.51075	6.91908		7.82484	7.01218	6.53116		8.74903	7.3296	6.83719		7.65171	6.80191	6.51435		8.39105	7.04155	6.57762
	19	6.65435	9.22472	7.55808	6.91242	6.93848	9.30597	7.7041	7.03297		7.08573	7.10859	6.59294		9.16086	7.52698	6.90098		6.89512	6.91956	6.49056		8.9963	7.39805	6.66911		6.7812	6.80389	6.19118		9.37852	7.79267	7.09896		8.14621	7.20311	6.64414		9.22256	7.57532	6.98793		7.93716	6.96293	6.60281		8.72232	7.20322	6.69852
	14	6.37711	6.44385	6.42892	6.37827	6.42338	6.41068	6.46746	6.45626		6.44699	6.48857	6.44892		6.51725	6.48348	6.50048		6.42489	6.47093	6.51163		6.36888	6.33095	6.29725		6.27062	6.31686	6.27516		6.35739	6.45945	6.43415		6.55217	6.49739	6.41756		6.57289	6.54068	6.57668		6.65971	6.5287	6.60029		6.30649	6.24318	6.2453
	18	6.74072	7.30728	6.96961	6.81198	6.84408	7.21353	6.94145	6.8383		6.81142	6.8403	6.77066		7.28281	6.9261	6.84344		6.76044	6.79348	6.78925		7.20951	6.88718	6.7416		6.736	6.76735	6.64616		7.1789	6.94913	6.83572		7.0594	6.86371	6.76137		7.31029	6.94069	6.88162		7.07118	6.80328	6.8429		7.23908	6.83964	6.76422
	20	7.93775	7.25239	7.69754	7.80579	7.86302	7.0648	7.5616	7.82609		7.6916	7.74629	7.99949		7.27095	7.66379	7.93226		7.75002	7.80983	8.10827		7.11578	7.49394	7.73671		7.574	7.63453	7.89587		6.96173	7.5105	7.773		7.55158	7.71452	7.94511		7.32913	7.72748	8.00558		7.80078	7.87556	8.18791		7.14241	7.41267	7.61597
[truncated: 181 more columns]

## Sheet: DLPNO-CCSDS(T0),AVnZ
			DLPNO-CCSD(T0)/VeryTight		0.655634				0.655634	1.04918				0.655634	1.04918				0.655634	1.04918				0.655634	1.04918				0.655634	1.04918				0.655634	1.04918	c1=	0.377301	0.235684	0.32265	0.204321	0.395169	-1.01934	-1.36583	-0.621944	-0.0954743	-1.27786	-2.9279	-0.435156	-0.703918
						DLPNO-CCSD(T0)/Tight															CPS					CPS
						TCutPNO=1E-07					TCutPNO=1E-06					TCutPNO=1E-05					TCutPNO=1E-{6,7}					TCutPNO=1E-0{5,6}					DLPNO-CCSD(T0)/Normal
			AVTZ	AVQZ	AV{T,Q}	AVTZ	AVQZ	AV5Z	AV{T,Q}	AV{Q,5}	AVTZ	AVQZ	AV5Z	AV{T,Q}	AV{Q,5}	AVTZ	AVQZ	AV5Z	AV{T,Q}	AV{Q,5}	AVTZ	AVQZ	AV5Z	AV{T,Q}	AV{Q,5}	AVTZ	AVQZ	AV5Z	AV{T,Q}	AV{Q,5}	AVTZ	AVQZ	AV5Z	AV{T,Q}	AV{Q,5}		Normal{T,Q} + c1*[Tight,1e-5 - Normal]/T	Normal{T,Q} + c1*[Tight,1e-6 - Normal]/T	Normal{T,Q} + c1*[Tight,1e-7 - Normal]/T	Normal{T,Q} + c1*[Tight,{5,6} - Normal]/T	Normal{T,Q} + c1*[Tight, {6,7} - Normal]/T	Normal{T,Q} + c1*[VeryTight-Tight]/T	Tight{T,Q},1e-5 + c1*[VeryTight-Tight/1E-5]/T	Tight{T,Q},1e-5 + c1*[Tight/1E-5-Normal]/T	Tight{T,Q},1e-6 + c1*[Tight-Normal]/T	Tight{T,Q}+ c1*[VeryTight-Tight]/T	Tight{T,Q}/{5,6} + c1*[VeryTight-Tight]/T	Tight{T,Q}/{6,7} + c1*[VeryTight-Tight]/T	Tight{T,Q}+ c1*[Tight-Normal]/T
		MAD (kcal/mol)	0.559059			0.621624	0.136483		0.213653		0.509233	0.0848265		0.210575		0.599267	0.0848265		0.259069		0.677819	0.186409		0.252904		0.475816	0.0848265		0.201773		0.726765	0.282285	0.220019	0.116796	0.217405		0.0803101	0.0788101	0.0604891	0.0787231	0.0474008	0.105716	0.234374	0.196118	0.207866	0.169767	0.115034	0.24775	0.145125
		MSD	0.0193333			0.0333957	0.0836241		0.116556		0.0451701	-0.0373139		-0.0913932		-0.0659031	-0.0373139		-0.0185698		0.0275085	0.144093		0.22053		0.0868168	-0.0373139		-0.118698		-0.243253	-0.163808	-0.187264	-0.111722	-0.211874		-0.044808	-0.0437455	-0.0224616	-0.044282	-0.00472577	-0.0973878	-0.134988	-0.128871	-0.117806	0.134525	-0.0775249	0.226649	-0.0781823
		RMSD	0.647259			0.728792	0.190693		0.242729		0.603807	0.100295		0.283881		0.672967	0.100295		0.308868		0.791612	0.26002		0.296718		0.584309	0.100295		0.281619		0.794053	0.319344	0.256168	0.140544	0.230415		0.111521	0.111357	0.0805108	0.111525	0.0600965	0.12074	0.322542	0.289617	0.292336	0.199537	0.165592	0.287032	0.209287
		5MAD/4RMSD	1.07967			1.06619	0.894647		1.10026		1.05421	1.05721		0.927215		1.11311	1.05721		1.04846		1.07032	0.896131		1.06542		1.0179	1.05721		0.895598		1.14407	1.10494	1.07361	1.03878	1.17942		0.90017	0.884657	0.939146	0.882349	0.98593	1.09446	0.90831	0.846455	0.888814	1.06351	0.868353	1.07893	0.866781
		MAD(12)	0.362488	0.0143086	0.251643	0.382284	0.0413201	0.0477357	0.232628	0.105941	0.297274	0.095953	0.155975	0.0503103	0.416244	0.456894	0.095953	0.0215074	0.147081	0.10154	0.42479	0.0555287	0.0243037	0.327728	0.0492109	0.237424	0.095953	0.213558	0.0398102	0.534242	0.675261	0.322659	0.27661	0.0914805	0.228297		0.019092	0.0172996	0.0138546	0.0174629	0.0158959	0.112623	0.0435384	0.035526	0.0380285	0.207331	0.103945	0.319114	0.0367376
		MAD(16)	0.503306			0.543288	0.0576229		0.307625		0.431484	0.0847769		0.142536		0.595168	0.0847769		0.249853		0.59919	0.0812425		0.39017		0.37011	0.0847769	3.71856	0.11169		0.879008	0.387017	0.329185	0.0723755	0.268509		0.0465077	0.0449841	0.0457119	0.0445197	0.048281	0.105205	0.124391	0.0914328	0.117351	0.256534	0.0798385	0.372771	0.0802277
		MAD(20)	0.716518			0.821804	0.2547		0.126736		0.693292	0.0785086		0.357234		0.68394	0.0785086		0.330522		0.88606	0.346333		0.0990285		0.697611	0.0785086		0.367249		0.632951	0.174433	0.0993074	0.167221	0.169811		0.142656	0.141342	0.0990998	0.141417	0.064691	0.102182	0.432457	0.37263	0.37819	0.078062	0.149862	0.105764	0.259596
		Revised
		REF
12	1	1.81605	1.68382	1.84671	1.95351	1.69776	1.87201	1.8738	1.98625	1.87569	1.73554	1.8392	1.9322	1.90716	2.02978	1.66118	1.8392	1.87172	1.95591	1.90584	1.67887	1.88841	1.8446	2.02579	1.79864	1.76342	1.8392	1.95488	1.88888	2.07625	1.53242	1.69864	1.70381	1.80762	1.70923		1.8562	1.85549	1.86096	1.85482	1.86549	1.82183	1.92499	1.87583	1.89137	2.00406	1.92969	2.03186	1.86987
	2	2.05095	1.75821	2.06508	2.26628	1.76617	2.07478	2.10679	2.27712	2.14038	1.82766	1.99034	2.20906	2.097	2.43854	1.68897	1.99034	2.06318	2.18794	2.13961	1.73542	2.117	2.05566	2.36718	1.9913	1.87966	1.99034	2.26376	2.06291	2.55062	1.40867	1.72706	1.76159	1.9358	1.79782		2.04156	2.03455	2.05115	2.03203	2.06492	1.94391	2.09336	2.01361	2.06287	2.28729	2.08621	2.37065	2.02547
	3	2.49223	2.22895	2.51314	2.69947	2.26788	2.5449	2.57214	2.72652	2.60072	2.31594	2.46146	2.65938	2.55686	2.86703	2.18375	2.46146	2.52179	2.64353	2.5851	2.24384	2.58662	2.52852	2.81135	2.46757	2.36551	2.46146	2.71096	2.52437	2.97274	1.90922	2.19805	2.23296	2.38742	2.26959		2.491	2.48328	2.50314	2.48065	2.51965	2.4271	2.5818	2.47279	2.52262	2.77627	2.63834	2.82829	2.47406
	4	3.1561	2.6075	3.14012	3.48933	2.52059	3.05274	3.14646	3.40164	3.24479	2.61987	3.0152	3.27136	3.2744	3.54011	2.4826	3.0152	3.15401	3.3644	3.29965	2.47095	3.07151	3.08401	3.46527	3.09713	2.67134	3.0152	3.31535	3.24065	3.63026	2.30223	2.78586	2.85633	3.10295	2.93026		3.171	3.17781	3.1734	3.17837	3.16962	3.01436	3.1938	3.25222	3.25355	3.29058	2.98618	3.42744	3.24794
	5	3.66006	3.40974	3.67829	3.85437	3.39488	3.66258	3.69269	3.8381	3.72427	3.45751	3.59665	3.77733	3.68787	3.9669	3.34334	3.59665	3.6506	3.76273	3.70721	3.36357	3.69555	3.65037	3.91321	3.60296	3.50033	3.59665	3.82485	3.6598	4.06427	3.17382	3.42722	3.45178	3.59335	3.47755		3.65731	3.66021	3.66468	3.66006	3.66833	3.57821	3.67203	3.6573	3.66676	3.81911	3.6163	3.90675	3.68249
	6	3.8763	3.51279	3.87043	4.10491	3.49963	3.85291	3.91614	4.08453	3.98248	3.59169	3.74646	4.024	3.84793	4.31519	3.39849	3.74646	3.84709	3.9746	3.95267	3.45359	3.90613	3.86221	4.20284	3.81613	3.66413	3.74646	4.09033	3.80043	4.45112	3.17766	3.53378	3.59041	3.76726	3.64983		3.85058	3.86484	3.87114	3.86666	3.8763	3.75384	3.81848	3.83726	3.81719	4.06771	3.76189	4.19711	3.8579
	7	4.15636	3.83457	4.165	4.38165	3.82691	4.1712	4.20977	4.39694	4.25024	3.8957	4.07284	4.3023	4.18899	4.54305	3.74261	4.07284	4.15123	4.28936	4.23347	3.79252	4.22038	4.16351	4.50091	4.10384	3.95309	4.07284	4.35895	4.15136	4.65912	3.48515	3.81021	3.84097	4.02333	3.87324		4.12047	4.12009	4.1336	4.11894	4.14479	4.01552	4.16376	4.12923	4.15636	4.38715	4.12893	4.49757	4.15636
	8	4.30521	3.80561	4.3002	4.62447	3.72629	4.22515	4.33397	4.55222	4.44814	3.85146	4.16155	4.45678	4.36485	4.76653	3.67334	4.16155	4.30614	4.48163	4.45784	3.66371	4.25695	4.27256	4.6459	4.28894	3.91825	4.16155	4.51326	4.32106	4.88227	3.45157	3.89419	3.96775	4.18439	4.04492		4.26806	4.27864	4.27303	4.27974	4.26822	4.10354	4.30097	4.3437	4.33862	4.45086	4.08882	4.61139	4.35884
	9	4.89291	4.54023	4.91485	5.16046	4.53323	4.90322	4.95426	5.1458	5.00781	4.62194	4.77417	5.08249	4.87398	5.40596	4.40559	4.77417	4.85741	5.01583	4.94474	4.48888	4.96775	4.89015	5.28171	4.80874	4.70306	4.77417	5.16688	4.8208	5.5789	4.17607	4.53943	4.58395	4.77767	4.63065		4.86427	4.88275	4.89291	4.88534	4.90128	4.77053	4.83193	4.87308	4.83988	5.13685	4.80029	5.27866	4.89439
	10	5.45383	4.92685	5.44552	5.78558	4.87419	5.38597	5.47835	5.72152	5.57528	4.99389	5.28453	5.61898	5.47509	5.96987	4.79368	5.28453	5.42056	5.60635	5.56328	4.81434	5.4367	5.40804	5.84473	5.37798	5.06895	5.28453	5.69337	5.42587	6.12232	4.55139	5.03861	5.10572	5.35804	5.17613		5.44946	5.46233	5.4622	5.46379	5.46195	5.30437	5.42446	5.45566	5.44427	5.65423	5.27169	5.82182	5.49429
	11	5.99214	5.52609	5.99545	6.30318	5.4854	5.95361	6.04076	6.26059	6.1322	5.59701	5.88619	6.18104	6.07578	6.49039	5.42218	5.88619	6.02096	6.1904	6.16236	5.4296	5.98733	5.97063	6.35299	5.9531	5.66256	5.88619	6.24106	6.0328	6.61339	5.23475	5.65249	5.71854	5.92638	5.78784		5.99709	6.01175	6.00725	6.01379	6.00337	5.8849	6.04848	6.07384	6.05185	6.2086	5.91367	6.33529	6.08415
	12	6.56454	6.23246	6.58323	6.8132	6.23634	6.58705	6.64508	6.81698	6.70597	6.34118	6.48295	6.77346	6.5759	7.07826	6.13822	6.48295	6.58076	6.70896	6.68339	6.18392	6.63909	6.58089	6.93752	6.51982	6.41727	6.48295	6.84571	6.52601	7.22632	5.91059	6.23923	6.28355	6.4547	6.33005		6.54059	6.55619	6.55981	6.55823	6.56272	6.45866	6.58025	6.56739	6.5448	6.82194	6.53736	6.93921	6.58768
16	`00	-0.48756	-1.52004			-1.6624	-0.738255		-0.132356		-1.46531	-0.59874		-0.0305858		-1.56436	-0.59874		0.0343568		-1.76094	-0.808013		-0.183241		-1.42817	-0.59874		-0.0549359		-1.82616	-0.986522	-0.826631	-0.436024	-0.658877		-0.337247	-0.350977	-0.383185	-0.354706	-0.41025	-0.581139	-0.0261885	-0.128467	-0.0462212	-0.314275	-0.471759	-0.245191	-0.247633
	1	2.1529	1.74891			1.68344	2.11957		2.40551		1.76454	2.11683		2.3478		1.68068	2.11683		2.40278		1.6429	2.12094		2.43436		1.79598	2.11683		2.32718		1.42906	1.86739	1.91271	2.15477	1.96026		2.24971	2.23384	2.23685	2.22974	2.23928	2.08804	2.30959	2.24628	2.32351	2.32185	2.1355	2.40587	2.22644
	3	2.53527	2.17771			2.10608	2.52015		2.79163		2.19221	2.51291		2.72317		2.10505	2.51291		2.78031		2.06301	2.52377		2.82587		2.22489	2.51291		2.70174		1.85105	2.2539	2.27753	2.51802	2.30233		2.61385	2.59843	2.6003	2.5944	2.60178	2.445	2.68107	2.62234	2.69882	2.7001	2.49201	2.7947	2.61212
	4	2.67503	2.39811			2.39205	2.70172		2.90475		2.44503	2.64327		2.77325		2.34351	2.64327		2.83981		2.36556	2.73094		2.9705		2.48309	2.64327		2.74829		2.06681	2.4137	2.43999	2.64113	2.46757		2.74553	2.73027	2.74607	2.72618	2.75919	2.63495	2.76523	2.66772	2.7422	2.89701	2.73056	2.96786	2.67581
	2	2.94178	2.17814			2.11187	2.84577		3.32694		2.24239	2.83462		3.22291		2.09306	2.83462		3.32082		2.04661	2.85135		3.37896		2.29838	2.83462		3.18621		1.81309	2.50325	2.58433	2.95574	2.6694		3.06137	3.05692	3.05214	3.05489	3.04802	2.88819	3.20462	3.14669	3.19439	3.24226	2.99218	3.35012	3.11663
	6	3.23742	2.87226			2.87428	3.26687		3.52426		2.94199	3.18629		3.34646		2.79908	3.18629		3.44016		2.84043	3.30716		3.61316		2.99558	3.18629		3.31133		2.55706	2.91925	2.95381	3.15671	2.99007		3.24803	3.24744	3.25907	3.24631	3.26869	3.15878	3.3402	3.28963	3.31617	3.52685	3.31726	3.61405	3.30096
	7	3.282	2.82321			2.83359	3.30332		3.61129		2.92617	3.20034		3.38009		2.73328	3.20034		3.50655		2.78731	3.35482		3.7269		2.9985	3.20034		3.33267		2.38512	2.83603	2.88704	3.13165	2.94057		3.26301	3.25917	3.27635	3.25698	3.29058	3.14224	3.38373	3.29002	3.33727	3.62456	3.36307	3.73142	3.29561
	5	3.34458	2.73912			2.71084	3.29475		3.67758		2.81183	3.23499		3.51243		2.63766	3.23499		3.62662		2.66035	3.32463		3.76016		2.87714	3.23499		3.46961		2.34779	2.88379	2.94586	3.23521	3.01098		3.34458	3.34458	3.35235	3.34337	3.35872	3.20638	3.48804	3.44634	3.47777	3.64145	3.38681	3.74785	3.42202
	8	3.68337	3.19035			3.21757	3.71862		4.04712		3.32278	3.5983		3.77893		3.10356	3.5983		3.92266		3.16497	3.77878		4.18121		3.40497	3.5983		3.72504		2.64385	3.17313	3.23319	3.52015	3.2962		3.69359	3.68016	3.70526	3.67566	3.72608	3.54789	3.80412	3.63675	3.72416	4.08191	3.80475	4.19306	3.64327
	9	3.98197	3.64816			3.60578	3.98828		4.23906		3.69573	3.93444		4.09094		3.5569	3.93444		4.18196		3.5608	4.0152		4.31312		3.74778	3.93444		4.05681		3.32899	3.66658	3.69496	3.88792	3.72472		3.97391	3.97435	3.97722	3.97349	3.97952	3.84471	4.05731	4.04022	4.06451	4.1849	3.93271	4.29467	4.04422
	10	4.0828	3.53963			3.50782	4.05492		4.41362		3.63277	3.97999		4.20763		3.43459	3.97999		4.33757		3.44535	4.09239		4.51662		3.70708	3.97999		4.15891		3.15569	3.65642	3.71766	3.98472	3.78192		4.08994	4.09716	4.09833	4.09738	4.09918	3.95229	4.19409	4.16411	4.17401	4.37297	4.06577	4.50278	4.16575
	11	4.35361	4.11623			4.10111	4.38689		4.57426		4.17505	4.29185		4.36843		4.05416	4.29185		4.44769		4.06414	4.43441		4.67718		4.22038	4.29185		4.33871		3.8257	4.13478	4.15306	4.33742	4.17223		4.42362	4.41976	4.42628	4.41806	4.43165	4.32202	4.36292	4.3056	4.34213	4.55495	4.29446	4.6706	4.3804
	12	4.53877	4.0699			4.06459	4.5395		4.85087		4.18025	4.44319		4.61559		3.98124	4.44319		4.74606		4.00675	4.58765		4.96851		4.25487	4.44319		4.56666		3.72444	4.1708	4.21896	4.46345	4.26949		4.56034	4.57088	4.5732	4.57183	4.57501	4.45803	4.62497	4.58635	4.58311	4.84407	4.5511	4.96619	4.61143
	14	4.94717	4.54908			4.5595	4.98754		5.26817		4.68844	4.84561		4.94865		4.41827	4.84561		5.12578		4.49504	5.0585		5.42793		4.78974	4.84561		4.88223		4.05271	4.51224	4.56202	4.81353	4.61425		4.95145	4.96336	4.97704	4.96412	4.98832	4.82415	4.94712	4.89842	4.90026	5.28149	4.91275	5.43247	4.91143
	13	5.01992	4.63316			4.64868	5.06693		5.34116		4.73895	4.96496		5.11314		4.55952	4.96496		5.23078		4.60355	5.11792		5.45517		4.80623	4.96496		5.06903		4.21524	4.66151	4.70218	4.9541	4.74486		5.084	5.07753	5.09395	5.07485	5.10755	4.96992	5.1302	5.01665	5.07175	5.36099	5.11447	5.46192	5.03605
	15	5.84487	4.84987			4.66267	5.60645		6.22523		4.87781	5.58967		6.05639		4.63776	5.58967		6.21378		4.55509	5.61484		6.30965		4.96782	5.58967		5.99738		4.3953	5.24823	5.39143	5.80744	5.54166		5.89892	5.92116	5.89371	5.92442	5.87059	5.61662	5.92407	6.06298	6.03086	5.98601	5.44927	6.22819	6.03702
	16	6.10653	5.6704			5.58703	6.07863		6.40094		5.73455	6.0207		6.20832		5.54859	6.0207		6.33024		5.51328	6.1076		6.49725		5.80427	6.0207		6.1626		5.33152	5.74665	5.79616	6.01882	5.84811		6.10072	6.11381	6.10126	6.11542	6.09065	5.93385	6.16387	6.19523	6.18392	6.29441	5.91852	6.46097	6.22108
20	0	2.19831	3.72423			3.8965	2.53698		1.64564		3.62277	2.32586		1.47556		3.78354	2.32586		1.37015		4.03337	2.64255		1.73067		3.56249	2.32586		1.51509		3.86044	2.80967	2.55852	2.12075	2.29501		2.09174	2.06474	2.13239	2.05987	2.18909	2.29635	1.45116	1.41798	1.47212	1.86577	2.01948	1.80564	1.62025
	1	4.1496	4.63359			4.67763	4.32768		4.09824		4.63444	4.30335		4.08628		4.66675	4.30335		4.0651		4.69922	4.33984		4.10422		4.62233	4.30335		4.09422		4.67189	4.39235	4.29418	4.20908	4.19118		4.20714	4.20026	4.21093	4.19896	4.21988	4.25397	4.11039	4.0683	4.08573	4.15451	4.22316	4.12338	4.0942
	5	4.8075	6.01823			6.15492	5.17393		4.53076		5.9327	4.94583		4.2988		5.97897	4.94583		4.26847		6.26603	5.28798		4.64674		5.91536	4.94583		4.31017		6.01839	5.16028	4.94199	4.59768	4.71296		4.5828	4.57748	4.64173	4.57662	4.69553	4.737	4.21484	4.29298	4.28577	4.70542	4.71037	4.70622	4.43466
	6	4.99225	6.056			6.18242	5.33608		4.78119		5.99169	5.07421		4.47268		5.97924	5.07421		4.48084		6.27779	5.46702		4.93544		5.99636	5.07421		4.46962		5.93246	5.22856	5.01834	4.76707	4.79778		4.78472	4.78103	4.84772	4.78012	4.90353	4.89593	4.37601	4.45175	4.44882	4.94274	4.83978	4.99046	4.60524
	7	5.2733	6.34086			6.47993	5.64379		5.09559		6.29228	5.34829		4.72938		6.30523	5.34829		4.72089		6.57375	5.79154		5.2787		6.28742	5.34829		4.73257		6.29534	5.56362	5.36446	5.08388	5.15551		5.08761	5.08316	5.14344	5.08226	5.1939	5.22564	4.67222	4.71474	4.71176	5.2733	5.13973	5.33921	4.96566
	3	4.84911	4.99965			4.98153	4.89781		4.84292		4.95937	4.83778		4.75806		4.94724	4.83778		4.76602		4.9926	4.92782		4.88535		4.96393	4.83778		4.75508		4.88361	4.85036	4.81041	4.82857	4.76849		4.85258	4.84643	4.86016	4.84498	4.87164	4.81009	4.69443	4.72645	4.74872	4.81976	4.702	4.87746	4.774
	11	5.60335	6.57583			6.74827	5.97513		5.46823		6.56866	5.69819		5.12748		6.51582	5.69819		5.16212		6.83808	6.1136		5.6386		6.58847	5.69819		5.11449		6.38793	5.77346	5.59289	5.37059	5.40344		5.41884	5.41318	5.48685	5.41156	5.54847	5.54636	5.08015	5.08258	5.09307	5.68858	5.61938	5.71364	5.21458
	10	5.58463	6.55582			6.68794	5.91896		5.41479		6.50654	5.65858		5.10263		6.44134	5.65858		5.14538		6.77864	6.04915		5.57087		6.53098	5.65858		5.0866		6.36662	5.75474	5.57178	5.35357	5.37982		5.38176	5.38654	5.45724	5.38715	5.51638	5.48824	4.98902	5.09891	5.07195	5.58362	5.47345	5.62836	5.18861
	4	5.31305	5.65964			5.70809	5.46406		5.30407		5.64986	5.31988		5.10353		5.583	5.31988		5.14737		5.73721	5.53616		5.40434		5.67493	5.31988		5.08709		5.47416	5.31858	5.2377	5.21658	5.15283		5.25764	5.25798	5.29205	5.2576	5.32052	5.26596	5.04268	5.07968	5.0812	5.36598	5.22895	5.42542	5.1394
	12	5.74407	6.76157			6.91735	6.10217		5.5677		6.72428	5.83506		5.25205		6.70074	5.83506		5.26749		7.01389	6.23572		5.72552		6.7331	5.83506		5.24627		6.59804	5.94562	5.75495	5.51787	5.5549		5.55662	5.54762	5.6209	5.54547	5.6822	5.67666	5.1844	5.20362	5.22157	5.76677	5.70238	5.79331	5.34293
	8	5.28175	5.53074			5.52737	5.3628		5.25491		5.52468	5.27771		5.1158		5.48035	5.27771		5.14486		5.52871	5.40535		5.32446		5.5413	5.27771		5.1049		5.43759	5.30217	5.246	5.21338	5.18707		5.22951	5.23391	5.24235	5.23457	5.24939	5.20994	5.07604	5.11827	5.10722	5.2506	5.09502	5.323	5.19171
	2	5.05006	4.68501			4.53058	4.87883		5.10716		4.61216	4.81533		4.94854		4.46035	4.81533		5.04807		4.48979	4.91058		5.18647		4.66908	4.81533		4.91122		4.45902	4.75611	4.79347	4.95089	4.83267		4.95139	4.98698	4.97397	4.99381	4.96305	4.79347	4.74123	5.04725	4.94171	4.90982	4.45908	5.11927	5.05679
	9	5.77278	6.59525			6.71622	6.10445		5.70336		6.56305	5.8545		5.38995		6.51505	5.8545		5.42142		6.7928	6.22943		5.86007		6.58104	5.8545		5.37816		6.39664	5.88997	5.7079	5.55779	5.51687		5.60246	5.59701	5.6609	5.59546	5.71434	5.68109	5.31189	5.34777	5.35944	5.85794	5.73234	5.91271	5.47841
	16	6.00602	6.86157			6.99223	6.32307		5.88435		6.82659	6.06103		5.5591		6.78401	6.06103		5.58702		7.07505	6.4541		6.04698		6.84256	6.06103		5.54863		6.60463	6.03914	5.88565	5.66838	5.72462		5.73606	5.7207	5.79344	5.717	5.85428	5.80157	5.48108	5.47546	5.52209	6.05132	5.93119	6.10384	5.61152
	13	6.11757	7.01171			7.16845	6.47166		6.01481		7.00155	6.18898		5.65622		6.94665	6.18898		5.69222		7.2519	6.613		6.19411		7.02214	6.18898		5.64273		6.81247	6.26316	6.08623	5.90301	5.90061		5.95363	5.94757	6.01786	5.94585	6.07666	6.06277	5.60336	5.60876	5.62224	6.2151	6.10163	6.26231	5.76423
	17	6.32888	7.26718			7.36117	6.61894		6.1323		7.20115	6.37423		5.83208		7.16556	6.37423		5.85542		7.44119	6.74129		6.28241		7.21449	6.37423		5.82333		7.15637	6.52328	6.38032	6.10821	6.23032		6.11168	6.11877	6.1743	6.12009	6.22077	6.20403	5.71662	5.8497	5.81253	6.25242	6.09855	6.32331	5.98813
	15	6.51723	7.26291			7.40559	6.83627		6.46301		7.25588	6.53666		6.06512		7.15375	6.53666		6.13208		7.48044	6.98608		6.66195		7.29417	6.53666		6.04001		7.05547	6.59107	6.43807	6.2866	6.27754		6.32368	6.33383	6.39956	6.33537	6.45453	6.43203	5.98298	6.07095	6.03169	6.64533	6.45776	6.72404	6.21655
	19	6.65435	7.51796			7.67465	7.0041		6.56446		7.5046	6.68543		6.14836		7.41605	6.68543		6.20641		7.75967	7.16343		6.77251		7.53779	6.68543		6.12659		7.21591	6.71097	6.54081	6.37992	6.36227		6.45543	6.44796	6.52793	6.44568	6.59479	6.53964	6.06722	6.08193	6.10456	6.76468	6.58536	6.84069	6.24155
	14	6.37711	6.43397			6.4722	6.46139		6.45431		6.48968	6.3182		6.20577		6.35437	6.3182		6.29449		6.46346	6.53299		6.57858		6.54042	6.3182		6.17251		6.2653	6.26747	6.25503	6.26889	6.24198		6.3025	6.32177	6.33565	6.3251	6.3472	6.30787	6.18577	6.23909	6.18602	6.50317	6.28446	6.59522	6.30867
	18	6.74072	6.96468			6.93462	6.83191		6.76457		6.9219	6.7582		6.65087		6.90528	6.7582		6.66176		6.94099	6.86877		6.82142		6.92813	6.7582		6.64679		6.85432	6.77938	6.71777	6.73025	6.65313		6.74948	6.74618	6.75616	6.74533	6.7645	6.69962	6.58064	6.63006	6.6432	6.72617	6.55879	6.80835	6.70804
	20	7.93775	7.71572			7.57483	7.83987		8.01364		7.67659	7.76274		7.81922		7.52154	7.76274		7.92087		7.52395	7.87843		8.11084		7.73472	7.76274		7.78111		7.43643	7.64018	7.65518	7.77377	7.67092		7.80588	7.83037	7.81842	7.83471	7.80835	7.63015	7.65566	7.86794	7.80601	7.8336	7.36859	8.04953	7.91622
[truncated: 130 more columns]

## Sheet: PNO-LCCSD(T), rext=default
(T) exp	2.9988		Default			sep	0.655634	1.04918	Tight			sep	0.655634	1.04918	0.401797	0.52645			1.53177
coeff	0.730166		AVTZ	AVQZ	AV5Z	AV{T,Q}Z	AV{T,Q}Z tog	AV{Q,5}Z tog	AVTZ	AVQZ	AV5Z	AV{T,Q}Z	AV{T,Q}Z tog	AV{Q,5}Z tog	Default {T,Q}+c1[Tight-Default]/T	Tight {T,Q}+c1[Tight-Default]/T			Tight {T,Q}+c1[Tight-Default]/Q
CCSD exp	3.084	MAD	0.0529063	0.100026	0.0906388	0.145911	0.159847	0.0826365	0.416758	0.0486165		0.209937	0.211067		0.0643129	0.0576981			0.0532813
coeff	0.700109	MSD	0.0191523	0.0740384	0.0585987	0.107434	0.110024	0.0423997	-0.104425	0.0297319		0.118783	0.11769		0.0603705	0.0526325			0.0498226
SCF exp	1.63	RMSD	0.0616462	0.115651	0.102217	0.163885	0.17775	0.0910255	0.459109	0.0663018		0.231938	0.232741		0.0852667	0.0749357			0.0642033
coeff	0.243672	5MAD/4RMSD	1.07278	1.08112	1.10841	1.11291	1.1241	1.1348	1.13469	0.916576		1.13143	1.13359		0.942821	0.962461			1.03736
		MAD(12)	0.0449442	0.114219	0.100868	0.155978	0.167628	0.0868602	0.367605	0.0185979	0.0469975	0.220414	0.219342	0.11004	0.0113303	0.012116			0.0262238
		MAD(16)	0.0593697	0.1541	0.131044	0.207789	0.223491	0.106854	0.459478	0.0210049		0.285806	0.285465		0.0278547	0.0305622			0.0436547
		MAD(20)	0.0522239	0.0481417	0.052085	0.0900667	0.103878	0.0606183	0.410263	0.0881223		0.142532	0.146113		0.124103	0.105712			0.0765357																											PNO-Default
																				E_conf (kcal/mol)												E_conf (kcal/mol)
																				PNO-Default												PNO-Tight
		Revised																		AVTZ				AVQZ				AV5Z				AVTZ				AVQZ				AV5Z						AVTZ
CnH2n+2		REF																		E_HF	ΔE_LMP2	ΔE_[LCCSD-LMP2]	E_Δ(T)	E_HF	ΔE_LMP2	ΔE_[LCCSD-LMP2]	E_Δ(T)	E_HF	ΔE_LMP2	ΔE_[LCCSD-LMP2]	E_Δ(T)	E_HF	ΔE_LMP2	ΔE_[LCCSD-LMP2]	E_Δ(T)	E_HF	ΔE_LMP2	ΔE_[LCCSD-LMP2]	E_Δ(T)	E_HF	ΔE_LMP2	ΔE_[LCCSD-LMP2]	E_Δ(T)			E_HF	ΔLMP2	Δ[LCCSD-LMP2]	Δ(T)
n=12	1	1.81605	1.89517	1.91868	1.8986	1.9319	1.93408	1.87753	1.68908	1.84317	1.85914	1.94811	1.9442	1.8759	1.85127	1.8357			1.82854	3.80381	-2.14126	0.445106	-0.212483	3.81066	-2.13824	0.462336	-0.216077	3.81168	-2.17338	0.47888	-0.21858	3.80381	-2.37167	0.493019	-0.236086	3.81066	-2.23666	0.499076	-0.229905	3.81168	-2.2121	0.488061	-0.228494		A120_struc.xyz.out	-469.74	-2.14269	-0.131977	-0.0911833
	2	2.05095	2.12632	2.17623	2.14274	2.19941	2.20895	2.1076	1.74934	2.04556	2.09034	2.24166	2.23977	2.13733	2.05748	2.04131			2.03961	5.75675	-4.08512	0.890696	-0.436003	5.78199	-4.0722	0.9105	-0.444063	5.78762	-4.13002	0.935094	-0.449952	5.75675	-4.50467	0.965065	-0.467803	5.78199	-4.25172	0.975114	-0.459824	5.78762	-4.20053	0.961301	-0.458045		A121_struc.xyz.out	-469.734	-2.1461	-0.131267	-0.0915219
	3	2.49223	2.5659	2.61379	2.58831	2.6371	2.64519	2.56157	2.21674	2.49693	2.53991	2.6833	2.68063	2.58501	2.5049	2.49682			2.50163	5.81058	-3.60199	0.744462	-0.387144	5.8325	-3.5899	0.765624	-0.394436	5.83789	-3.64265	0.79246	-0.3994	5.81058	-3.99577	0.817716	-0.41578	5.8325	-3.75759	0.830577	-0.408559	5.83789	-3.70764	0.816019	-0.406364		A122_struc.xyz.out	-469.731	-2.1492	-0.130557	-0.0918781
	4	3.1561	3.12936	3.27454	3.27008	3.35312	3.36973	3.26541	2.63728	3.11873	3.20568	3.43348	3.43439	3.2969	3.17202	3.17534			3.19573	8.30817	-5.666	1.15626	-0.669077	8.35817	-5.58442	1.17826	-0.677467	8.36741	-5.6197	1.20574	-0.68336	8.30817	-6.21176	1.2535	-0.712634	8.35817	-5.80848	1.26513	-0.696092	8.36741	-5.70803	1.2382	-0.691896		A123_struc.xyz.out	-469.73	-2.14843	-0.13079	-0.0918002
	5	3.66006	3.68394	3.74925	3.73781	3.78341	3.79207	3.7258	3.38915	3.66129	3.70113	3.84066	3.83971	3.74293	3.67363	3.68451			3.70496	6.51737	-3.01502	0.529113	-0.347526	6.54237	-2.98863	0.548275	-0.352756	6.54595	-3.02291	0.572388	-0.35762	6.51737	-3.3449	0.589327	-0.37265	6.54237	-3.12145	0.604554	-0.364183	6.54595	-3.07342	0.590729	-0.362131		A124_struc.xyz.out	-469.726	-2.15172	-0.130134	-0.0922495
	6	3.8763	3.91321	3.98279	3.97109	4.01563	4.02841	3.95881	3.49146	3.85098	3.91677	4.08739	4.0867	3.98579	3.85895	3.86467			3.88481	7.92784	-4.33272	0.82456	-0.506474	7.96205	-4.3046	0.840327	-0.514991	7.96947	-4.34712	0.869589	-0.520853	7.92784	-4.79561	0.901447	-0.542213	7.96205	-4.49591	0.91651	-0.531665	7.96947	-4.42207	0.898316	-0.528948		A125_struc.xyz.out	-469.729	-2.14749	-0.131133	-0.0917371
	7	4.15636	4.20856	4.27225	4.25501	4.30332	4.31401	4.23692	3.83409	4.15307	4.20478	4.36337	4.36221	4.25904	4.16355	4.16507			4.17965	7.78863	-3.87298	0.721557	-0.428651	7.81773	-3.85594	0.747052	-0.436589	7.82282	-3.89955	0.773481	-0.441739	7.78863	-4.28873	0.794688	-0.46051	7.81773	-4.02699	0.81413	-0.451795	7.82282	-3.96378	0.795342	-0.449598		A126_struc.xyz.out	-469.727	-2.14959	-0.130663	-0.0919904
	8	4.30521	4.32463	4.43295	4.4282	4.4877	4.50396	4.42322	3.83564	4.27907	4.36469	4.56914	4.5698	4.45451	4.30749	4.31237			4.33411	9.71421	-5.85253	1.15237	-0.689409	9.75971	-5.79804	1.17113	-0.699853	9.76939	-5.82766	1.1928	-0.706334	9.71421	-6.38218	1.23883	-0.735216	9.75971	-6.01862	1.2604	-0.722412	9.76939	-5.91681	1.23015	-0.718045		A127_struc.xyz.out	-469.727	-2.14886	-0.130827	-0.0918664
	9	4.89291	4.9661	5.02406	5.00086	5.04875	5.06206	4.97653	4.52069	4.89026	4.94276	5.13377	5.13257	4.99784	4.88309	4.89808			4.92762	9.21297	-4.55848	0.843506	-0.53189	9.24706	-4.55611	0.875966	-0.542853	9.25297	-4.61157	0.909817	-0.550358	9.21297	-5.05333	0.93006	-0.569004	9.24706	-4.75078	0.952065	-0.558077	9.25297	-4.68972	0.935969	-0.556463		A128_struc.xyz.out	-469.724	-2.15201	-0.13014	-0.0922819
	10	5.45383	5.42572	5.56926	5.56534	5.64663	5.66336	5.56122	4.92905	5.41407	5.49841	5.73129	5.73206	5.58691	5.4638	5.47059			5.49434	10.7468	-5.67698	1.03907	-0.683142	10.7967	-5.60586	1.07291	-0.694473	10.8068	-5.64174	1.10156	-0.70125	10.7468	-6.22347	1.13335	-0.72761	10.7967	-5.82674	1.15715	-0.713029	10.8068	-5.73178	1.13292	-0.70949		A129_struc.xyz.out	-469.725	-2.14995	-0.130632	-0.0920309
	11	5.99214	5.97387	6.10066	6.10183	6.16934	6.18379	6.10307	5.50987	5.9565	6.04196	6.24984	6.24934	6.13162	5.99735	6.00506			6.02852	11.4474	-5.85677	1.06404	-0.680842	11.4906	-5.79826	1.10107	-0.6928	11.4994	-5.82339	1.12474	-0.698959	11.4474	-6.36744	1.15166	-0.72179	11.4906	-6.00472	1.18026	-0.709685	11.4994	-5.90529	1.15346	-0.705647		A1210_struc.xyz.out	-469.723	-2.15173	-0.130321	-0.0922719
	12	6.56454	6.59698	6.67285	6.66722	6.71211	6.72258	6.66132	6.20303	6.54995	6.61507	6.77962	6.77741	6.68339	6.5643	6.57001			6.58917	11.2265	-4.93038	0.856823	-0.556005	11.2561	-4.91422	0.898721	-0.56777	11.2611	-4.94112	0.919887	-0.572617	11.2265	-5.368	0.936205	-0.591712	11.2561	-5.09186	0.96825	-0.582553	11.2611	-5.01085	0.944258	-0.579401		A1211_struc.xyz.out	-469.721	-2.15202	-0.130281	-0.0922683
n=16	`00	-0.48756	-0.429522	-0.308113	-0.331538	-0.255997	-0.228513	-0.356116	-1.23267	-0.559138		-0.119248	-0.117548		-0.551216	-0.540365			-0.50206	8.13723	-9.34366	1.93792	-1.16101	8.20784	-9.30375	1.97048	-1.18268	8.22615	-9.35387	1.9892	-1.19302	8.13723	-10.2116	2.07991	-1.23818	8.20784	-9.6266	2.07861	-1.21899						A1212_struc.xyz.out	-469.722	-2.15054	-0.130611	-0.0920693
	1	2.1529	2.17969	2.29019	2.27306	2.34963	2.36263	2.25509	1.78616	2.16801		2.41803	2.41836		2.20451	2.21119			2.23122	6.25382	-4.49118	0.924296	-0.507242	6.29258	-4.44057	0.952682	-0.514508	6.30029	-4.48842	0.980089	-0.518901	6.25382	-4.93612	1.01303	-0.544562	6.29258	-4.61005	1.01749	-0.53201						A160_struc.xyz.out	-625.931	-2.8499	-0.172294	-0.122111
	3	2.53527	2.60283	2.68923	2.66618	2.73383	2.74587	2.64199	2.19134	2.5632		2.80824	2.80699		2.58053	2.59037			2.61394	6.67904	-4.54696	0.965217	-0.494462	6.71335	-4.51277	0.990285	-0.501643	6.7189	-4.56447	1.01834	-0.506584	6.67904	-5.01257	1.05599	-0.531114	6.71335	-4.69223	1.0609	-0.518836						A1600_struc.xyz.out	-625.918	-2.86479	-0.169206	-0.123961
	4	2.67503	2.73297	2.79059	2.76958	2.81876	2.82838	2.74753	2.39201	2.68122		2.87193	2.87083		2.69138	2.69133			2.70329	5.99341	-3.57372	0.705716	-0.392438	6.01969	-3.55639	0.72584	-0.39855	6.02443	-3.60828	0.756951	-0.403514	5.99341	-3.96416	0.783565	-0.420812	6.01969	-3.7143	0.788853	-0.413028						A161_struc.xyz.out	-625.921	-2.85706	-0.170821	-0.122919
	2	2.94178	2.97432	3.11594	3.09059	3.18786	3.20879	3.06399	2.30979	2.90827		3.30106	3.30066		2.94178	2.95082			2.98257	9.75277	-7.39854	1.50314	-0.883053	9.81147	-7.33826	1.54026	-0.897531	9.82377	-7.40368	1.57705	-0.906558	9.75277	-8.13588	1.63785	-0.944951	9.81147	-7.62232	1.64499	-0.925867						A163_struc.xyz.out	-625.921	-2.85715	-0.170756	-0.122899
	6	3.23742	3.27309	3.36942	3.3507	3.42192	3.43258	3.33107	2.86941	3.24349		3.49102	3.48875		3.27038	3.27623			3.29584	7.21045	-4.28417	0.835044	-0.488236	7.24267	-4.24639	0.869158	-0.496018	7.24946	-4.30105	0.903388	-0.501097	7.21045	-4.75278	0.933172	-0.521441	7.24267	-4.43284	0.943483	-0.509832						A164_struc.xyz.out	-625.922	-2.8556	-0.171169	-0.122736
	7	3.282	3.36148	3.45225	3.41977	3.49849	3.51177	3.38568	2.84977	3.27355		3.55364	3.55139		3.30616	3.282			3.27766	8.41376	-5.61077	1.17694	-0.618448	8.45092	-5.58326	1.21462	-0.630027	8.45963	-5.65285	1.24895	-0.635966	8.41376	-6.19213	1.28933	-0.661188	8.45092	-5.83422	1.30621	-0.649356						A162_struc.xyz.out	-625.916	-2.86169	-0.169898	-0.123518
	5	3.34458	3.39771	3.51573	3.48186	3.5774	3.5931	3.44633	2.82939	3.33189		3.66362	3.66135		3.36475	3.36215			3.37976	9.09153	-6.28399	1.30718	-0.717009	9.13663	-6.2447	1.35294	-0.729134	9.14541	-6.31473	1.38775	-0.736559	9.09153	-6.93151	1.43537	-0.766001	9.13663	-6.50202	1.44657	-0.749296						A166_struc.xyz.out	-625.92	-2.85673	-0.170963	-0.122889
	8	3.68337	3.77233	3.86046	3.81614	3.90273	3.91824	3.76964	3.19139	3.66199		3.97284	3.97052		3.68483	3.66469			3.66651	9.44372	-6.30106	1.31825	-0.688591	9.48535	-6.27697	1.35497	-0.70289	9.49392	-6.36232	1.39479	-0.710252	9.44372	-6.95489	1.43955	-0.736996	9.48535	-6.55351	1.45443	-0.724285						A167_struc.xyz.out	-625.918	-2.85884	-0.170418	-0.123097
	9	3.98197	4.01466	4.10005	4.08459	4.14264	4.15604	4.06837	3.63218	3.98652		4.21792	4.21884		4.00236	4.01748			4.04493	7.86907	-4.14779	0.769746	-0.476367	7.90627	-4.11843	0.795893	-0.483676	7.91168	-4.16145	0.822905	-0.488543	7.86907	-4.57913	0.85005	-0.507817	7.90627	-4.28194	0.860083	-0.49789						A165_struc.xyz.out	-625.917	-2.85991	-0.170211	-0.123254
	10	4.0828	4.14228	4.25449	4.23081	4.31062	4.32805	4.20597	3.58561	4.06653		4.3816	4.38183		4.10439	4.08877			4.09392	9.70307	-6.0974	1.22888	-0.692265	9.7514	-6.05379	1.26118	-0.704308	9.76127	-6.11133	1.29203	-0.711153	9.70307	-6.71317	1.33853	-0.742826	9.7514	-6.31261	1.35605	-0.728315						A168_struc.xyz.out	-625.916	-2.85994	-0.170193	-0.123208
	11	4.35361	4.4392	4.47566	4.45581	4.4891	4.49956	4.43499	4.09215	4.36931		4.55175	4.55103		4.36012	4.36833			4.38814	7.92623	-3.74346	0.677439	-0.421007	7.95212	-3.75055	0.703948	-0.429852	7.95563	-3.79342	0.729032	-0.435428	7.92623	-4.13193	0.748134	-0.450288	7.95212	-3.90146	0.762219	-0.443563						A169_struc.xyz.out	-625.919	-2.85651	-0.171067	-0.12287
	12	4.53877	4.57715	4.68535	4.66882	4.74291	4.75628	4.65148	4.09725	4.51839		4.79573	4.79451		4.56346	4.54186			4.53877	9.51745	-5.32527	1.00607	-0.621102	9.5566	-5.28212	1.04264	-0.631769	9.56534	-5.33087	1.07263	-0.638273	9.51745	-5.8572	1.10494	-0.667941	9.5566	-5.50557	1.1231	-0.655743						A1610_struc.xyz.out	-625.916	-2.85962	-0.170336	-0.123214
	14	4.94717	5.06062	5.11772	5.06522	5.13927	5.15516	5.01014	4.5243	4.92978		5.19595	5.19562		4.93967	4.91328			4.90774	10.3022	-5.73761	1.13348	-0.637476	10.3417	-5.74381	1.17138	-0.65151	10.3486	-5.82036	1.19599	-0.659065	10.3022	-6.32728	1.23419	-0.684833	10.3417	-5.98885	1.25199	-0.675027						A1611_struc.xyz.out	-625.919	-2.85587	-0.171214	-0.122782
	13	5.01992	5.05886	5.15269	5.12929	5.20305	5.21421	5.10474	4.63456	5.02245		5.27929	5.27676		5.04372	5.05338			5.07725	9.1016	-4.295	0.744561	-0.492292	9.13464	-4.26623	0.785043	-0.500763	9.13955	-4.31826	0.814255	-0.50625	9.1016	-4.77652	0.839221	-0.529744	9.13464	-4.45044	0.855833	-0.517589						A1612_struc.xyz.out	-625.916	-2.85839	-0.170691	-0.123101
	15	5.84487	5.75044	6.02596	6.03273	6.17623	6.2066	6.03984	4.99915	5.78693		6.29708	6.30343		5.90473	5.90791			5.93729	14.8091	-9.76418	1.90339	-1.19782	14.9013	-9.61092	1.9511	-1.2155	14.9198	-9.64563	1.98365	-1.22507	14.8091	-10.5946	2.05333	-1.26862	14.9013	-9.9429	2.07372	-1.24516						A1614_struc.xyz.out	-625.915	-2.85904	-0.170488	-0.123127
	16	6.10653	6.15273	6.2725	6.26455	6.33436	6.35102	6.2562	5.6775	6.12596		6.41867	6.41998		6.16008	6.1698			6.19552	11.5976	-5.85401	1.08367	-0.674504	11.645	-5.80795	1.12174	-0.686269	11.6521	-5.8452	1.14959	-0.691951	11.5976	-6.37945	1.17802	-0.718643	11.645	-6.01519	1.20232	-0.706155						A1613_struc.xyz.out	-625.917	-2.85675	-0.171107	-0.122896
n=20	0	2.19831	2.11735	1.97096	1.9935	1.91019	1.87498	2.01716	3.16475	2.2933		1.72328	1.72195		2.29582	2.27335			2.2157	-9.02167	12.1672	-2.53207	1.50392	-9.11123	12.1104	-2.5605	1.53228	-9.13381	12.1645	-2.58179	1.54462	-9.02167	13.2865	-2.70818	1.60814	-9.11123	12.5244	-2.70186	1.58198						A1615_struc.xyz.out	-625.908	-2.86546	-0.169261	-0.12402
	1	4.1496	4.1828	4.15236	4.13917	4.13982	4.13241	4.12533	4.40472	4.2213		4.10134	4.10104		4.22158	4.21787			4.20662	1.50396	3.07506	-0.80703	0.41081	1.48502	3.04321	-0.790414	0.414548	1.48112	3.01677	-0.775344	0.416627	1.50396	3.29387	-0.824109	0.431001	1.48502	3.11483	-0.803353	0.424793						A1616_struc.xyz.out	-625.913	-2.85923	-0.170567	-0.123186
	5	4.8075	4.84066	4.71876	4.70721	4.66563	4.63884	4.6951	5.53205	4.9368		4.55112	4.54654		4.91664	4.91052			4.88053	-3.09804	8.54747	-1.75113	1.14236	-3.1672	8.48806	-1.76597	1.16387	-3.18828	8.47682	-1.75323	1.1719	-3.09804	9.2633	-1.84863	1.21542	-3.1672	8.74813	-1.84238	1.19826						A2000_struc.xyz.out	-782.109	-3.57665	-0.208626	-0.155503
	6	4.99225	5.01884	4.93515	4.92392	4.90531	4.88028	4.91214	5.61852	5.11059		4.7827	4.77758		5.12123	5.09328			5.04631	-1.7534	7.21227	-1.43506	0.995028	-1.81508	7.17107	-1.43553	1.01469	-1.83255	7.15766	-1.42326	1.02207	-1.7534	7.82329	-1.51001	1.05863	-1.81508	7.37886	-1.4972	1.04401						A200_struc.xyz.out	-782.123	-3.55726	-0.212661	-0.153106
	7	5.2733	5.2966	5.2195	5.20015	5.19336	5.16895	5.17985	5.88798	5.39842		5.08253	5.07745		5.40657	5.38878			5.35152	-1.51294	7.29574	-1.48919	1.00299	-1.57261	7.26107	-1.49179	1.02284	-1.59187	7.2419	-1.48025	1.03037	-1.51294	7.90633	-1.56623	1.06082	-1.57261	7.4801	-1.55713	1.04808						A201_struc.xyz.out	-782.106	-3.57175	-0.209912	-0.154848
	3	4.84911	4.78892	4.88115	4.86958	4.94185	4.94163	4.85745	4.86582	4.88605		4.89625	4.89931		4.97252	4.9398			4.90681	4.30476	0.543681	-0.180106	0.120581	4.31351	0.603072	-0.159928	0.124496	4.31305	0.573022	-0.14139	0.124899	4.30476	0.600968	-0.166756	0.126844	4.31351	0.588833	-0.1441	0.127802						A205_struc.xyz.out	-782.113	-3.56303	-0.211416	-0.153682
	11	5.60335	5.62689	5.55924	5.54396	5.5381	5.51489	5.52793	6.15254	5.7094		5.42449	5.41886		5.7261	5.69559			5.64886	-0.465943	6.51587	-1.32838	0.90534	-0.5223	6.48174	-1.32177	0.921576	-0.538302	6.46251	-1.30891	0.92866	-0.465943	7.04928	-1.39051	0.959707	-0.5223	6.65864	-1.3739	0.946958						A206_struc.xyz.out	-782.111	-3.56515	-0.210913	-0.153917
	10	5.58463	5.60457	5.54653	5.53498	5.53004	5.50848	5.52287	6.12992	5.70691		5.43401	5.42957		5.71956	5.70615			5.67524	-0.522601	6.53617	-1.32114	0.912137	-0.574283	6.51182	-1.32153	0.930521	-0.591507	6.48984	-1.30037	0.93703	-0.522601	7.06412	-1.38255	0.970948	-0.574283	6.68908	-1.36741	0.959521						A207_struc.xyz.out	-782.111	-3.56502	-0.210999	-0.153905
	4	5.31305	5.30753	5.34485	5.32043	5.37401	5.36931	5.29481	5.43249	5.3684		5.32638	5.32639		5.41952	5.39218			5.36247	3.81604	1.61977	-0.382499	0.254213	3.80973	1.63885	-0.363112	0.259369	3.80512	1.59788	-0.342095	0.259526	3.81604	1.73121	-0.384278	0.269512	3.80973	1.65228	-0.361953	0.268339						A203_struc.xyz.out	-782.102	-3.57578	-0.208913	-0.155311
	12	5.74407	5.78339	5.70163	5.68406	5.67046	5.64803	5.66563	6.32656	5.8657		5.56816	5.56354		5.86628	5.8495			5.81485	-0.717231	6.98389	-1.44668	0.963408	-0.77314	6.94201	-1.44882	0.981584	-0.790821	6.91233	-1.4257	0.988248	-0.717231	7.53523	-1.51471	1.02327	-0.77314	7.12897	-1.4999	1.00977						A2011_struc.xyz.out	-782.109	-3.56626	-0.210743	-0.15406
	8	5.28175	5.1042	5.27026	5.29241	5.38459	5.37914	5.31565	5.3203	5.32897		5.3328	5.33465		5.46597	5.44841			5.42457	4.09755	1.17231	-0.374717	0.209053	4.10258	1.30996	-0.363382	0.221108	4.10021	1.31943	-0.352556	0.225334	4.09755	1.38237	-0.389369	0.229747	4.10258	1.35975	-0.365221	0.23186						A2010_struc.xyz.out	-782.109	-3.56623	-0.210731	-0.154049
	2	5.05006	4.94757	5.1423	5.14026	5.25808	5.26996	5.13812	4.67275	5.02765		5.2561	5.26034		5.15954	5.11566			5.08473	8.57985	-3.91886	0.748031	-0.461448	8.62453	-3.78646	0.77082	-0.466594	8.6343	-3.81641	0.791961	-0.469588	8.57985	-4.22704	0.811242	-0.491296	8.62453	-3.95812	0.839965	-0.478722						A204_struc.xyz.out	-782.102	-3.57407	-0.209235	-0.155098
	9	5.77278	5.80094	5.75611	5.73169	5.74435	5.72673	5.70606	6.21446	5.89907		5.69726	5.69229		5.89288	5.90999			5.91127	0.703319	5.37741	-1.05433	0.774544	0.661325	5.3547	-1.04916	0.789251	0.643663	5.31384	-1.02033	0.794513	0.703319	5.77501	-1.09025	0.826381	0.661325	5.49412	-1.07703	0.820658						A2012_struc.xyz.out	-782.11	-3.56552	-0.210931	-0.153968
	16	6.00602	6.05535	5.99874	5.97336	5.97896	5.96162	5.94673	6.44703	6.11304		5.89834	5.89406		6.11899	6.10026			6.06915	1.08764	5.20914	-1.01217	0.77075	1.04509	5.1697	-1.00138	0.785333	1.03028	5.13161	-0.978977	0.790445	1.08764	5.59007	-1.05029	0.819614	1.04509	5.28755	-1.02973	0.810127						A208_struc.xyz.out	-782.102	-3.57478	-0.209223	-0.15517
	13	6.11757	6.16964	6.10601	6.08779	6.08336	6.06429	6.06867	6.60934	6.24184		6.00571	6.0009		6.24096	6.23238			6.20896	0.594022	5.97217	-1.24522	0.848669	0.547044	5.93392	-1.23899	0.864033	0.531714	5.89868	-1.21222	0.869619	0.594022	6.41106	-1.29465	0.898915	0.547044	6.08359	-1.27831	0.889521						A202_struc.xyz.out	-782.095	-3.58289	-0.207434	-0.156238
	17	6.32888	6.3158	6.28949	6.29547	6.29167	6.27224	6.30174	6.87055	6.46078		6.19359	6.19213		6.49513	6.48417			6.45451	0.368608	6.44137	-1.36654	0.872369	0.324742	6.43701	-1.36388	0.891617	0.310081	6.44291	-1.35633	0.898803	0.368608	7.01244	-1.44154	0.931033	0.324742	6.6387	-1.42262	0.919968						A209_struc.xyz.out	-782.107	-3.56808	-0.210306	-0.154269
	15	6.51723	6.55885	6.52959	6.51296	6.5266	6.5104	6.49551	6.92441	6.64266		6.46233	6.45794		6.65728	6.65039			6.63115	1.90193	4.97419	-1.03705	0.719781	1.86446	4.95366	-1.02176	0.733229	1.85018	4.91183	-0.985918	0.736872	1.90193	5.31988	-1.06151	0.764102	1.86446	5.06435	-1.04403	0.757889						A2016_struc.xyz.out	-782.107	-3.56835	-0.210239	-0.154275
	19	6.65435	6.70452	6.64268	6.62061	6.61944	6.60213	6.59745	7.09053	6.75895		6.54614	6.54155		6.75723	6.74477			6.71965	1.6506	5.39519	-1.11334	0.772068	1.60757	5.35329	-1.10422	0.786037	1.59309	5.30787	-1.07086	0.790509	1.6506	5.76683	-1.14872	0.821822	1.60757	5.46973	-1.12996	0.811608						A2013_struc.xyz.out	-782.108	-3.56713	-0.21061	-0.15415
	14	6.37711	6.33199	6.41869	6.4083	6.47405	6.47554	6.3974	6.26952	6.38634		6.46296	6.46294		6.45044	6.43005			6.41339	7.2047	-0.822581	0.00701851	-0.0571484	7.21628	-0.763881	0.025394	-0.0591054	7.21629	-0.806174	0.0591832	-0.0609952	7.2047	-0.911326	0.0386052	-0.0624523	7.21628	-0.837586	0.0661238	-0.0584774						A2017_struc.xyz.out	-782.108	-3.56638	-0.210804	-0.154113
	18	6.74072	6.63436	6.78648	6.78496	6.88626	6.88622	6.78336	6.75084	6.80768		6.84064	6.84495		6.93302	6.90627			6.87743	5.93719	0.933981	-0.392114	0.155307	5.95244	1.03613	-0.365302	0.163216	5.95131	1.01164	-0.342855	0.164865	5.93719	1.02698	-0.381387	0.168065	5.95244	1.03709	-0.353926	0.172083						A2015_struc.xyz.out	-782.106	-3.56872	-0.210278	-0.154356
	20	7.93775	7.85272	8.04051	8.0264	8.15083	8.16363	8.01159	7.61545	7.94128		8.14876	8.15491		8.06829	8.02999			8.00292	10.6248	-2.78957	0.339726	-0.322201	10.6706	-2.67187	0.371086	-0.329339	10.6785	-2.72723	0.407667	-0.332499	10.6248	-3.06942	0.403217	-0.343116	10.6706	-2.83568	0.439485	-0.333155						A2019_struc.xyz.out	-782.106	-3.56805	-0.2104	-0.154273
																																													A2014_struc.xyz.out	-782.097	-3.57796	-0.208615	-0.155594
																																													A2018_struc.xyz.out	-782.099	-3.57516	-0.209251	-0.155255
																																													A2020_struc.xyz.out	-782.092	-3.58109	-0.208084	-0.156016
																																													RAW Energies
																																													System	E_HF	E_LMP2	E_CCSD	E_CCAD(T)
																																													A120_struc.xyz.out	-469.74	-471.882	-472.014	-472.106
																																													A121_struc.xyz.out	-469.734	-471.88	-472.011	-472.103
																																													A122_struc.xyz.out	-469.731	-471.88	-472.01	-472.102
																																													A123_struc.xyz.out	-469.73	-471.879	-472.01	-472.101
																																													A124_struc.xyz.out	-469.726	-471.878	-472.008	-472.101
																																													A125_struc.xyz.out	-469.729	-471.877	-472.008	-472.1
																																													A126_struc.xyz.out	-469.727	-471.877	-472.007	-472.099
																																													A127_struc.xyz.out	-469.727	-471.876	-472.007	-472.099
																																													A128_struc.xyz.out	-469.724	-471.876	-472.006	-472.099
																																													A129_struc.xyz.out	-469.725	-471.875	-472.006	-472.098
																																													A1210_struc.xyz.out	-469.723	-471.874	-472.005	-472.097
																																													A1211_struc.xyz.out	-469.721	-471.873	-472.004	-472.096
																																													A1212_struc.xyz.out	-469.722	-471.872	-472.003	-472.095
																																													A160_struc.xyz.out	-625.931	-628.781	-628.954	-629.076
																																													A1600_struc.xyz.out	-625.918	-628.783	-628.952	-629.076
																																													A161_struc.xyz.out	-625.921	-628.779	-628.949	-629.072
																																													A163_struc.xyz.out	-625.921	-628.778	-628.949	-629.072
																																													A164_struc.xyz.out	-625.922	-628.777	-628.949	-629.071
																																													A162_struc.xyz.out	-625.916	-628.778	-628.947	-629.071
																																													A166_struc.xyz.out	-625.92	-628.777	-628.948	-629.071
																																													A167_struc.xyz.out	-625.918	-628.777	-628.947	-629.07
																																													A165_struc.xyz.out	-625.917	-628.777	-628.947	-629.07
																																													A168_struc.xyz.out	-625.916	-628.776	-628.947	-629.07
																																													A169_struc.xyz.out	-625.919	-628.775	-628.946	-629.069
																																													A1610_struc.xyz.out	-625.916	-628.776	-628.946	-629.069
																																													A1611_struc.xyz.out	-625.919	-628.775	-628.946	-629.069
																																													A1612_struc.xyz.out	-625.916	-628.775	-628.945	-629.068
																																													A1614_struc.xyz.out	-625.915	-628.774	-628.945	-629.068
																																													A1613_struc.xyz.out	-625.917	-628.774	-628.945	-629.068
																																													A1615_struc.xyz.out	-625.908	-628.773	-628.943	-629.067
																																													A1616_struc.xyz.out	-625.913	-628.772	-628.943	-629.066
																																													A2000_struc.xyz.out	-782.109	-785.685	-785.894	-786.049
																																													A200_struc.xyz.out	-782.123	-785.68	-785.893	-786.046
																																													A201_struc.xyz.out	-782.106	-785.678	-785.888	-786.043
																																													A205_struc.xyz.out	-782.113	-785.677	-785.888	-786.042
																																													A206_struc.xyz.out	-782.111	-785.676	-785.887	-786.041
																																													A207_struc.xyz.out	-782.111	-785.676	-785.887	-786.041
																																													A203_struc.xyz.out	-782.102	-785.677	-785.886	-786.042
																																													A2011_struc.xyz.out	-782.109	-785.676	-785.886	-786.04
																																													A2010_struc.xyz.out	-782.109	-785.676	-785.886	-786.04
																																													A204_struc.xyz.out	-782.102	-785.677	-785.886	-786.041
																																													A2012_struc.xyz.out	-782.11	-785.675	-785.886	-786.04
																																													A208_struc.xyz.out	-782.102	-785.677	-785.886	-786.041
																																													A202_struc.xyz.out	-782.095	-785.678	-785.885	-786.041
																																													A209_struc.xyz.out	-782.107	-785.676	-785.886	-786.04
																																													A2016_struc.xyz.out	-782.107	-785.675	-785.885	-786.04
																																													A2013_struc.xyz.out	-782.108	-785.675	-785.885	-786.039
																																													A2017_struc.xyz.out	-782.108	-785.674	-785.885	-786.039
																																													A2015_struc.xyz.out	-782.106	-785.674	-785.885	-786.039
																																													A2019_struc.xyz.out	-782.106	-785.674	-785.884	-786.039
																																													A2014_struc.xyz.out	-782.097	-785.675	-785.884	-786.039
																																													A2018_struc.xyz.out	-782.099	-785.674	-785.883	-786.039
																																													A2020_struc.xyz.out	-782.092	-785.673	-785.881	-786.037
[truncated: 20 more columns]

## Sheet: PNO-LCCSD(T), AVnZ S66x8 coff.
(T) exp	2.9988		Default			sep	0.655634	1.04918	Tight			sep	0.655634	1.04918	0.39	0.3	0.66
coeff	0.730166		AVTZ	AVQZ	AV5Z	AV{T,Q}Z	AV{T,Q}Z tog	AV{Q,5}Z tog	AVTZ	AVQZ	AV5Z	AV{T,Q}Z	AV{T,Q}Z tog	AV{Q,5}Z tog	Default {T,Q}+c1[Tight-Default]/T	Tight {T,Q}+c1[Tight-Default]/T	Tight {T,Q}+c1[Tight-Default]/Q
CCSD exp	3.084	MAD	0.0529063	0.100026	0.0906388	0.145911	0.159847	0.0826365	0.416758	0.0486165		0.209937	0.211067		0.0647199	0.093147	0.124068
coeff	0.700109	MSD	0.0191523	0.0740384	0.0585987	0.107434	0.110024	0.0423997	-0.104425	0.0297319		0.118783	0.11769		0.0618284	0.0806166	0.0884475
SCF exp	1.63	RMSD	0.0616462	0.115651	0.102217	0.163885	0.17775	0.0910255	0.459109	0.0663018		0.231938	0.232741		0.0833949	0.10627	0.140414
coeff	0.243672	5MAD/4RMSD	1.07278	1.08112	1.10841	1.11291	1.1241	1.1348	1.13469	0.916576		1.13143	1.13359		0.970082	1.09564	1.10449
		MAD(12)	0.0449442	0.114219	0.100868	0.155978	0.167628	0.0868602	0.367605	0.0185979	0.0469975	0.220414	0.219342	0.11004	0.0143083	0.099233	0.135318
		MAD(16)	0.0593697	0.1541	0.131044	0.207789	0.223491	0.106854	0.459478	0.0210049		0.285806	0.285465		0.0319856	0.133143	0.177467
		MAD(20)	0.0522239	0.0481417	0.052085	0.0900667	0.103878	0.0606183	0.410263	0.0881223		0.142532	0.146113		0.120026	0.0572916	0.0744124																													PNO-Default
																				E_conf (kcal/mol)												E_conf (kcal/mol)
																				PNO-Default												PNO-Tight
		Revised																		AVTZ				AVQZ				AV5Z				AVTZ				AVQZ				AV5Z						AVTZ
CnH2n+2		REF																		E_HF	ΔE_LMP2	ΔE_[LCCSD-LMP2]	E_Δ(T)	E_HF	ΔE_LMP2	ΔE_[LCCSD-LMP2]	E_Δ(T)	E_HF	ΔE_LMP2	ΔE_[LCCSD-LMP2]	E_Δ(T)	E_HF	ΔE_LMP2	ΔE_[LCCSD-LMP2]	E_Δ(T)	E_HF	ΔE_LMP2	ΔE_[LCCSD-LMP2]	E_Δ(T)	E_HF	ΔE_LMP2	ΔE_[LCCSD-LMP2]	E_Δ(T)			E_HF	ΔLMP2	Δ[LCCSD-LMP2]	Δ(T)
n=12	1	1.81605	1.89517	1.91868	1.8986	1.9319	1.93408	1.87753	1.68908	1.84317	1.85914	1.94811	1.9442	1.8759	1.8537	1.88237	1.89436			3.80381	-2.14126	0.445106	-0.212483	3.81066	-2.13824	0.462336	-0.216077	3.81168	-2.17338	0.47888	-0.21858	3.80381	-2.37167	0.493019	-0.236086	3.81066	-2.23666	0.499076	-0.229905	3.81168	-2.2121	0.488061	-0.228494		A120_struc.xyz.out	-469.74	-2.14269	-0.131977	-0.0911833
	2	2.05095	2.12632	2.17623	2.14274	2.19941	2.20895	2.1076	1.74934	2.04556	2.09034	2.24166	2.23977	2.13733	2.06193	2.12667	2.15352			5.75675	-4.08512	0.890696	-0.436003	5.78199	-4.0722	0.9105	-0.444063	5.78762	-4.13002	0.935094	-0.449952	5.75675	-4.50467	0.965065	-0.467803	5.78199	-4.25172	0.975114	-0.459824	5.78762	-4.20053	0.961301	-0.458045		A121_struc.xyz.out	-469.734	-2.1461	-0.131267	-0.0915219
	3	2.49223	2.5659	2.61379	2.58831	2.6371	2.64519	2.56157	2.21674	2.49693	2.53991	2.6833	2.68063	2.58501	2.50902	2.57588	2.6035			5.81058	-3.60199	0.744462	-0.387144	5.8325	-3.5899	0.765624	-0.394436	5.83789	-3.64265	0.79246	-0.3994	5.81058	-3.99577	0.817716	-0.41578	5.8325	-3.75759	0.830577	-0.408559	5.83789	-3.70764	0.816019	-0.406364		A122_struc.xyz.out	-469.731	-2.1492	-0.130557	-0.0918781
	4	3.1561	3.12936	3.27454	3.27008	3.35312	3.36973	3.26541	2.63728	3.11873	3.20568	3.43348	3.43439	3.2969	3.17782	3.28677	3.33156			8.30817	-5.666	1.15626	-0.669077	8.35817	-5.58442	1.17826	-0.677467	8.36741	-5.6197	1.20574	-0.68336	8.30817	-6.21176	1.2535	-0.712634	8.35817	-5.80848	1.26513	-0.696092	8.36741	-5.70803	1.2382	-0.691896		A123_struc.xyz.out	-469.73	-2.14843	-0.13079	-0.0918002
	5	3.66006	3.68394	3.74925	3.73781	3.78341	3.79207	3.7258	3.38915	3.66129	3.70113	3.84066	3.83971	3.74293	3.67711	3.75127	3.78165			6.51737	-3.01502	0.529113	-0.347526	6.54237	-2.98863	0.548275	-0.352756	6.54595	-3.02291	0.572388	-0.35762	6.51737	-3.3449	0.589327	-0.37265	6.54237	-3.12145	0.604554	-0.364183	6.54595	-3.07342	0.590729	-0.362131		A124_struc.xyz.out	-469.726	-2.15172	-0.130134	-0.0922495
	6	3.8763	3.91321	3.98279	3.97109	4.01563	4.02841	3.95881	3.49146	3.85098	3.91677	4.08739	4.0867	3.98579	3.86392	3.96018	3.99971			7.92784	-4.33272	0.82456	-0.506474	7.96205	-4.3046	0.840327	-0.514991	7.96947	-4.34712	0.869589	-0.520853	7.92784	-4.79561	0.901447	-0.542213	7.96205	-4.49591	0.91651	-0.531665	7.96947	-4.42207	0.898316	-0.528948		A125_struc.xyz.out	-469.729	-2.14749	-0.131133	-0.0917371
	7	4.15636	4.20856	4.27225	4.25501	4.30332	4.31401	4.23692	3.83409	4.15307	4.20478	4.36337	4.36221	4.25904	4.16797	4.24987	4.28355			7.78863	-3.87298	0.721557	-0.428651	7.81773	-3.85594	0.747052	-0.436589	7.82282	-3.89955	0.773481	-0.441739	7.78863	-4.28873	0.794688	-0.46051	7.81773	-4.02699	0.81413	-0.451795	7.82282	-3.96378	0.795342	-0.449598		A126_struc.xyz.out	-469.727	-2.14959	-0.130663	-0.0919904
	8	4.30521	4.32463	4.43295	4.4282	4.4877	4.50396	4.42322	3.83564	4.27907	4.36469	4.56914	4.5698	4.45451	4.31326	4.42311	4.46825			9.71421	-5.85253	1.15237	-0.689409	9.75971	-5.79804	1.17113	-0.699853	9.76939	-5.82766	1.1928	-0.706334	9.71421	-6.38218	1.23883	-0.735216	9.75971	-6.01862	1.2604	-0.722412	9.76939	-5.91681	1.23015	-0.718045		A127_struc.xyz.out	-469.727	-2.14886	-0.130827	-0.0918664
	9	4.89291	4.9661	5.02406	5.00086	5.04875	5.06206	4.97653	4.52069	4.89026	4.94276	5.13377	5.13257	4.99784	4.88835	4.99894	5.04426			9.21297	-4.55848	0.843506	-0.53189	9.24706	-4.55611	0.875966	-0.542853	9.25297	-4.61157	0.909817	-0.550358	9.21297	-5.05333	0.93006	-0.569004	9.24706	-4.75078	0.952065	-0.558077	9.25297	-4.68972	0.935969	-0.556463		A128_struc.xyz.out	-469.724	-2.15201	-0.13014	-0.0922819
	10	5.45383	5.42572	5.56926	5.56534	5.64663	5.66336	5.56122	4.92905	5.41407	5.49841	5.73129	5.73206	5.58691	5.46966	5.58306	5.62963			10.7468	-5.67698	1.03907	-0.683142	10.7967	-5.60586	1.07291	-0.694473	10.8068	-5.64174	1.10156	-0.70125	10.7468	-6.22347	1.13335	-0.72761	10.7967	-5.82674	1.15715	-0.713029	10.8068	-5.73178	1.13292	-0.70949		A129_struc.xyz.out	-469.725	-2.14995	-0.130632	-0.0920309
	11	5.99214	5.97387	6.10066	6.10183	6.16934	6.18379	6.10307	5.50987	5.9565	6.04196	6.24984	6.24934	6.13162	6.00283	6.11014	6.15419			11.4474	-5.85677	1.06404	-0.680842	11.4906	-5.79826	1.10107	-0.6928	11.4994	-5.82339	1.12474	-0.698959	11.4474	-6.36744	1.15166	-0.72179	11.4906	-6.00472	1.18026	-0.709685	11.4994	-5.90529	1.15346	-0.705647		A1210_struc.xyz.out	-469.723	-2.15173	-0.130321	-0.0922719
	12	6.56454	6.59698	6.67285	6.66722	6.71211	6.72258	6.66132	6.20303	6.54995	6.61507	6.77962	6.77741	6.68339	6.56894	6.65922	6.6963			11.2265	-4.93038	0.856823	-0.556005	11.2561	-4.91422	0.898721	-0.56777	11.2611	-4.94112	0.919887	-0.572617	11.2265	-5.368	0.936205	-0.591712	11.2561	-5.09186	0.96825	-0.582553	11.2611	-5.01085	0.944258	-0.579401		A1211_struc.xyz.out	-469.721	-2.15202	-0.130281	-0.0922683
n=16	`00	-0.48756	-0.429522	-0.308113	-0.331538	-0.255997	-0.228513	-0.356116	-1.23267	-0.559138		-0.119248	-0.117548		-0.54174	-0.358492	-0.283224			8.13723	-9.34366	1.93792	-1.16101	8.20784	-9.30375	1.97048	-1.18268	8.22615	-9.35387	1.9892	-1.19302	8.13723	-10.2116	2.07991	-1.23818	8.20784	-9.6266	2.07861	-1.21899						A1212_struc.xyz.out	-469.722	-2.15054	-0.130611	-0.0920693
	1	2.1529	2.17969	2.29019	2.27306	2.34963	2.36263	2.25509	1.78616	2.16801		2.41803	2.41836		2.20916	2.30031	2.33773			6.25382	-4.49118	0.924296	-0.507242	6.29258	-4.44057	0.952682	-0.514508	6.30029	-4.48842	0.980089	-0.518901	6.25382	-4.93612	1.01303	-0.544562	6.29258	-4.61005	1.01749	-0.53201						A160_struc.xyz.out	-625.931	-2.8499	-0.172294	-0.122111
	3	2.53527	2.60283	2.68923	2.66618	2.73383	2.74587	2.64199	2.19134	2.5632		2.80824	2.80699		2.58539	2.68355	2.72381			6.67904	-4.54696	0.965217	-0.494462	6.71335	-4.51277	0.990285	-0.501643	6.7189	-4.56447	1.01834	-0.506584	6.67904	-5.01257	1.05599	-0.531114	6.71335	-4.69223	1.0609	-0.518836						A1600_struc.xyz.out	-625.918	-2.86479	-0.169206	-0.123961
	4	2.67503	2.73297	2.79059	2.76958	2.81876	2.82838	2.74753	2.39201	2.68122		2.87193	2.87083		2.6954	2.76854	2.79864			5.99341	-3.57372	0.705716	-0.392438	6.01969	-3.55639	0.72584	-0.39855	6.02443	-3.60828	0.756951	-0.403514	5.99341	-3.96416	0.783565	-0.420812	6.01969	-3.7143	0.788853	-0.413028						A161_struc.xyz.out	-625.921	-2.85706	-0.170821	-0.122919
	2	2.94178	2.97432	3.11594	3.09059	3.18786	3.20879	3.06399	2.30979	2.90827		3.30106	3.30066		2.94962	3.1013	3.1636			9.75277	-7.39854	1.50314	-0.883053	9.81147	-7.33826	1.54026	-0.897531	9.82377	-7.40368	1.57705	-0.906558	9.75277	-8.13588	1.63785	-0.944951	9.81147	-7.62232	1.64499	-0.925867						A163_struc.xyz.out	-625.921	-2.85715	-0.170756	-0.122899
	6	3.23742	3.27309	3.36942	3.3507	3.42192	3.43258	3.33107	2.86941	3.24349		3.49102	3.48875		3.27514	3.36764	3.40563			7.21045	-4.28417	0.835044	-0.488236	7.24267	-4.24639	0.869158	-0.496018	7.24946	-4.30105	0.903388	-0.501097	7.21045	-4.75278	0.933172	-0.521441	7.24267	-4.43284	0.943483	-0.509832						A164_struc.xyz.out	-625.922	-2.8556	-0.171169	-0.122736
	7	3.282	3.36148	3.45225	3.41977	3.49849	3.51177	3.38568	2.84977	3.27355		3.55364	3.55139		3.3122	3.39788	3.43345			8.41376	-5.61077	1.17694	-0.618448	8.45092	-5.58326	1.21462	-0.630027	8.45963	-5.65285	1.24895	-0.635966	8.41376	-6.19213	1.28933	-0.661188	8.45092	-5.83422	1.30621	-0.649356						A162_struc.xyz.out	-625.916	-2.86169	-0.169898	-0.123518
	5	3.34458	3.39771	3.51573	3.48186	3.5774	3.5931	3.44633	2.82939	3.33189		3.66362	3.66135		3.37145	3.49085	3.54002			9.09153	-6.28399	1.30718	-0.717009	9.13663	-6.2447	1.35294	-0.729134	9.14541	-6.31473	1.38775	-0.736559	9.09153	-6.93151	1.43537	-0.766001	9.13663	-6.50202	1.44657	-0.749296						A166_struc.xyz.out	-625.92	-2.85673	-0.170963	-0.122889
	8	3.68337	3.77233	3.86046	3.81614	3.90273	3.91824	3.76964	3.19139	3.66199		3.97284	3.97052		3.69168	3.79624	3.83953			9.44372	-6.30106	1.31825	-0.688591	9.48535	-6.27697	1.35497	-0.70289	9.49392	-6.36232	1.39479	-0.710252	9.44372	-6.95489	1.43955	-0.736996	9.48535	-6.55351	1.45443	-0.724285						A167_struc.xyz.out	-625.918	-2.85884	-0.170418	-0.123097
	9	3.98197	4.01466	4.10005	4.08459	4.14264	4.15604	4.06837	3.63218	3.98652		4.21792	4.21884		4.00687	4.10409	4.1439			7.86907	-4.14779	0.769746	-0.476367	7.90627	-4.11843	0.795893	-0.483676	7.91168	-4.16145	0.822905	-0.488543	7.86907	-4.57913	0.85005	-0.507817	7.90627	-4.28194	0.860083	-0.49789						A165_struc.xyz.out	-625.917	-2.85991	-0.170211	-0.123254
	10	4.0828	4.14228	4.25449	4.23081	4.31062	4.32805	4.20597	3.58561	4.06653		4.3816	4.38183		4.11095	4.21483	4.25778			9.70307	-6.0974	1.22888	-0.692265	9.7514	-6.05379	1.26118	-0.704308	9.76127	-6.11133	1.29203	-0.711153	9.70307	-6.71317	1.33853	-0.742826	9.7514	-6.31261	1.35605	-0.728315						A168_struc.xyz.out	-625.916	-2.85994	-0.170193	-0.123208
	11	4.35361	4.4392	4.47566	4.45581	4.4891	4.49956	4.43499	4.09215	4.36931		4.55175	4.55103		4.36421	4.44692	4.48084			7.92623	-3.74346	0.677439	-0.421007	7.95212	-3.75055	0.703948	-0.429852	7.95563	-3.79342	0.729032	-0.435428	7.92623	-4.13193	0.748134	-0.450288	7.95212	-3.90146	0.762219	-0.443563						A169_struc.xyz.out	-625.919	-2.85651	-0.171067	-0.12287
	12	4.53877	4.57715	4.68535	4.66882	4.74291	4.75628	4.65148	4.09725	4.51839		4.79573	4.79451		4.56912	4.65054	4.68432			9.51745	-5.32527	1.00607	-0.621102	9.5566	-5.28212	1.04264	-0.631769	9.56534	-5.33087	1.07263	-0.638273	9.51745	-5.8572	1.10494	-0.667941	9.5566	-5.50557	1.1231	-0.655743						A1610_struc.xyz.out	-625.916	-2.85962	-0.170336	-0.123214
	14	4.94717	5.06062	5.11772	5.06522	5.13927	5.15516	5.01014	4.5243	4.92978		5.19595	5.19562		4.94599	5.03473	5.07158			10.3022	-5.73761	1.13348	-0.637476	10.3417	-5.74381	1.17138	-0.65151	10.3486	-5.82036	1.19599	-0.659065	10.3022	-6.32728	1.23419	-0.684833	10.3417	-5.98885	1.25199	-0.675027						A1611_struc.xyz.out	-625.919	-2.85587	-0.171214	-0.122782
	13	5.01992	5.05886	5.15269	5.12929	5.20305	5.21421	5.10474	4.63456	5.02245		5.27929	5.27676		5.04873	5.14947	5.1908			9.1016	-4.295	0.744561	-0.492292	9.13464	-4.26623	0.785043	-0.500763	9.13955	-4.31826	0.814255	-0.50625	9.1016	-4.77652	0.839221	-0.529744	9.13464	-4.45044	0.855833	-0.517589						A1612_struc.xyz.out	-625.916	-2.85839	-0.170691	-0.123101
	15	5.84487	5.75044	6.02596	6.03273	6.17623	6.2066	6.03984	4.99915	5.78693		6.29708	6.30343		5.91359	6.07804	6.14567			14.8091	-9.76418	1.90339	-1.19782	14.9013	-9.61092	1.9511	-1.2155	14.9198	-9.64563	1.98365	-1.22507	14.8091	-10.5946	2.05333	-1.26862	14.9013	-9.9429	2.07372	-1.24516						A1614_struc.xyz.out	-625.915	-2.85904	-0.170488	-0.123127
	16	6.10653	6.15273	6.2725	6.26455	6.33436	6.35102	6.2562	5.6775	6.12596		6.41867	6.41998		6.16569	6.27742	6.32327			11.5976	-5.85401	1.08367	-0.674504	11.645	-5.80795	1.12174	-0.686269	11.6521	-5.8452	1.14959	-0.691951	11.5976	-6.37945	1.17802	-0.718643	11.645	-6.01519	1.20232	-0.706155						A1613_struc.xyz.out	-625.917	-2.85675	-0.171107	-0.122896
n=20	0	2.19831	2.11735	1.97096	1.9935	1.91019	1.87498	2.01716	3.16475	2.2933		1.72328	1.72195		2.28346	2.03617	1.93469			-9.02167	12.1672	-2.53207	1.50392	-9.11123	12.1104	-2.5605	1.53228	-9.13381	12.1645	-2.58179	1.54462	-9.02167	13.2865	-2.70818	1.60814	-9.11123	12.5244	-2.70186	1.58198						A1615_struc.xyz.out	-625.908	-2.86546	-0.169261	-0.12402
	1	4.1496	4.1828	4.15236	4.13917	4.13982	4.13241	4.12533	4.40472	4.2213		4.10134	4.10104		4.21896	4.16761	4.14653			1.50396	3.07506	-0.80703	0.41081	1.48502	3.04321	-0.790414	0.414548	1.48112	3.01677	-0.775344	0.416627	1.50396	3.29387	-0.824109	0.431001	1.48502	3.11483	-0.803353	0.424793						A1616_struc.xyz.out	-625.913	-2.85923	-0.170567	-0.123186
	5	4.8075	4.84066	4.71876	4.70721	4.66563	4.63884	4.6951	5.53205	4.9368		4.55112	4.54654		4.90848	4.75396	4.69045			-3.09804	8.54747	-1.75113	1.14236	-3.1672	8.48806	-1.76597	1.16387	-3.18828	8.47682	-1.75323	1.1719	-3.09804	9.2633	-1.84863	1.21542	-3.1672	8.74813	-1.84238	1.19826						A2000_struc.xyz.out	-782.109	-3.57665	-0.208626	-0.155503
	6	4.99225	5.01884	4.93515	4.92392	4.90531	4.88028	4.91214	5.61852	5.11059		4.7827	4.77758		5.11416	4.95748	4.89336			-1.7534	7.21227	-1.43506	0.995028	-1.81508	7.17107	-1.43553	1.01469	-1.83255	7.15766	-1.42326	1.02207	-1.7534	7.82329	-1.51001	1.05863	-1.81508	7.37886	-1.4972	1.04401						A200_struc.xyz.out	-782.123	-3.55726	-0.212661	-0.153106
	7	5.2733	5.2966	5.2195	5.20015	5.19336	5.16895	5.17985	5.88798	5.39842		5.08253	5.07745		5.39959	5.25486	5.19554			-1.51294	7.29574	-1.48919	1.00299	-1.57261	7.26107	-1.49179	1.02284	-1.59187	7.2419	-1.48025	1.03037	-1.51294	7.90633	-1.56623	1.06082	-1.57261	7.4801	-1.55713	1.04808						A201_struc.xyz.out	-782.106	-3.57175	-0.209912	-0.154848
	3	4.84911	4.78892	4.88115	4.86958	4.94185	4.94163	4.85745	4.86582	4.88605		4.89625	4.89931		4.97162	4.92238	4.90254			4.30476	0.543681	-0.180106	0.120581	4.31351	0.603072	-0.159928	0.124496	4.31305	0.573022	-0.14139	0.124899	4.30476	0.600968	-0.166756	0.126844	4.31351	0.588833	-0.1441	0.127802						A205_struc.xyz.out	-782.113	-3.56303	-0.211416	-0.153682
	11	5.60335	5.62689	5.55924	5.54396	5.5381	5.51489	5.52793	6.15254	5.7094		5.42449	5.41886		5.7199	5.57655	5.51796			-0.465943	6.51587	-1.32838	0.90534	-0.5223	6.48174	-1.32177	0.921576	-0.538302	6.46251	-1.30891	0.92866	-0.465943	7.04928	-1.39051	0.959707	-0.5223	6.65864	-1.3739	0.946958						A206_struc.xyz.out	-782.111	-3.56515	-0.210913	-0.153917
	10	5.58463	5.60457	5.54653	5.53498	5.53004	5.50848	5.52287	6.12992	5.70691		5.43401	5.42957		5.71337	5.58718	5.53543			-0.522601	6.53617	-1.32114	0.912137	-0.574283	6.51182	-1.32153	0.930521	-0.591507	6.48984	-1.30037	0.93703	-0.522601	7.06412	-1.38255	0.970948	-0.574283	6.68908	-1.36741	0.959521						A207_struc.xyz.out	-782.111	-3.56502	-0.210999	-0.153905
	4	5.31305	5.30753	5.34485	5.32043	5.37401	5.36931	5.29481	5.43249	5.3684		5.32638	5.32639		5.41805	5.36388	5.34194			3.81604	1.61977	-0.382499	0.254213	3.80973	1.63885	-0.363112	0.259369	3.80512	1.59788	-0.342095	0.259526	3.81604	1.73121	-0.384278	0.269512	3.80973	1.65228	-0.361953	0.268339						A203_struc.xyz.out	-782.102	-3.57578	-0.208913	-0.155311
	12	5.74407	5.78339	5.70163	5.68406	5.67046	5.64803	5.66563	6.32656	5.8657		5.56816	5.56354		5.85987	5.7265	5.67183			-0.717231	6.98389	-1.44668	0.963408	-0.77314	6.94201	-1.44882	0.981584	-0.790821	6.91233	-1.4257	0.988248	-0.717231	7.53523	-1.51471	1.02327	-0.77314	7.12897	-1.4999	1.00977						A2011_struc.xyz.out	-782.109	-3.56626	-0.210743	-0.15406
	8	5.28175	5.1042	5.27026	5.29241	5.38459	5.37914	5.31565	5.3203	5.32897		5.3328	5.33465		5.46342	5.39948	5.37339			4.09755	1.17231	-0.374717	0.209053	4.10258	1.30996	-0.363382	0.221108	4.10021	1.31943	-0.352556	0.225334	4.09755	1.38237	-0.389369	0.229747	4.10258	1.35975	-0.365221	0.23186						A2010_struc.xyz.out	-782.109	-3.56623	-0.210731	-0.154049
	2	5.05006	4.94757	5.1423	5.14026	5.25808	5.26996	5.13812	4.67275	5.02765		5.2561	5.26034		5.16278	5.17789	5.18467			8.57985	-3.91886	0.748031	-0.461448	8.62453	-3.78646	0.77082	-0.466594	8.6343	-3.81641	0.791961	-0.469588	8.57985	-4.22704	0.811242	-0.491296	8.62453	-3.95812	0.839965	-0.478722						A204_struc.xyz.out	-782.102	-3.57407	-0.209235	-0.155098
	9	5.77278	5.80094	5.75611	5.73169	5.74435	5.72673	5.70606	6.21446	5.89907		5.69726	5.69229		5.888	5.81635	5.78664			0.703319	5.37741	-1.05433	0.774544	0.661325	5.3547	-1.04916	0.789251	0.643663	5.31384	-1.02033	0.794513	0.703319	5.77501	-1.09025	0.826381	0.661325	5.49412	-1.07703	0.820658						A2012_struc.xyz.out	-782.11	-3.56552	-0.210931	-0.153968
	16	6.00602	6.05535	5.99874	5.97336	5.97896	5.96162	5.94673	6.44703	6.11304		5.89834	5.89406		6.11437	6.01157	5.9695			1.08764	5.20914	-1.01217	0.77075	1.04509	5.1697	-1.00138	0.785333	1.03028	5.13161	-0.978977	0.790445	1.08764	5.59007	-1.05029	0.819614	1.04509	5.28755	-1.02973	0.810127						A208_struc.xyz.out	-782.102	-3.57478	-0.209223	-0.15517
	13	6.11757	6.16964	6.10601	6.08779	6.08336	6.06429	6.06867	6.60934	6.24184		6.00571	6.0009		6.23577	6.13281	6.09055			0.594022	5.97217	-1.24522	0.848669	0.547044	5.93392	-1.23899	0.864033	0.531714	5.89868	-1.21222	0.869619	0.594022	6.41106	-1.29465	0.898915	0.547044	6.08359	-1.27831	0.889521						A202_struc.xyz.out	-782.095	-3.58289	-0.207434	-0.156238
	17	6.32888	6.3158	6.28949	6.29547	6.29167	6.27224	6.30174	6.87055	6.46078		6.19359	6.19213		6.48858	6.35855	6.30518			0.368608	6.44137	-1.36654	0.872369	0.324742	6.43701	-1.36388	0.891617	0.310081	6.44291	-1.35633	0.898803	0.368608	7.01244	-1.44154	0.931033	0.324742	6.6387	-1.42262	0.919968						A209_struc.xyz.out	-782.107	-3.56808	-0.210306	-0.154269
	15	6.51723	6.55885	6.52959	6.51296	6.5266	6.5104	6.49551	6.92441	6.64266		6.46233	6.45794		6.65296	6.56761	6.53257			1.90193	4.97419	-1.03705	0.719781	1.86446	4.95366	-1.02176	0.733229	1.85018	4.91183	-0.985918	0.736872	1.90193	5.31988	-1.06151	0.764102	1.86446	5.06435	-1.04403	0.757889						A2016_struc.xyz.out	-782.107	-3.56835	-0.210239	-0.154275
	19	6.65435	6.70452	6.64268	6.62061	6.61944	6.60213	6.59745	7.09053	6.75895		6.54614	6.54155		6.75268	6.65736	6.61829			1.6506	5.39519	-1.11334	0.772068	1.60757	5.35329	-1.10422	0.786037	1.59309	5.30787	-1.07086	0.790509	1.6506	5.76683	-1.14872	0.821822	1.60757	5.46973	-1.12996	0.811608						A2013_struc.xyz.out	-782.108	-3.56713	-0.21061	-0.15415
	14	6.37711	6.33199	6.41869	6.4083	6.47405	6.47554	6.3974	6.26952	6.38634		6.46296	6.46294		6.45118	6.4442	6.44159			7.2047	-0.822581	0.00701851	-0.0571484	7.21628	-0.763881	0.025394	-0.0591054	7.21629	-0.806174	0.0591832	-0.0609952	7.2047	-0.911326	0.0386052	-0.0624523	7.21628	-0.837586	0.0661238	-0.0584774						A2017_struc.xyz.out	-782.108	-3.56638	-0.210804	-0.154113
	18	6.74072	6.63436	6.78648	6.78496	6.88626	6.88622	6.78336	6.75084	6.80768		6.84064	6.84495		6.93164	6.8799	6.85895			5.93719	0.933981	-0.392114	0.155307	5.95244	1.03613	-0.365302	0.163216	5.95131	1.01164	-0.342855	0.164865	5.93719	1.02698	-0.381387	0.168065	5.95244	1.03709	-0.353926	0.172083						A2015_struc.xyz.out	-782.106	-3.56872	-0.210278	-0.154356
	20	7.93775	7.85272	8.04051	8.0264	8.15083	8.16363	8.01159	7.61545	7.94128		8.14876	8.15491		8.07109	8.08373	8.08942			10.6248	-2.78957	0.339726	-0.322201	10.6706	-2.67187	0.371086	-0.329339	10.6785	-2.72723	0.407667	-0.332499	10.6248	-3.06942	0.403217	-0.343116	10.6706	-2.83568	0.439485	-0.333155						A2019_struc.xyz.out	-782.106	-3.56805	-0.2104	-0.154273
																																													A2014_struc.xyz.out	-782.097	-3.57796	-0.208615	-0.155594
																																													A2018_struc.xyz.out	-782.099	-3.57516	-0.209251	-0.155255
																																													A2020_struc.xyz.out	-782.092	-3.58109	-0.208084	-0.156016
																																													RAW Energies
																																													System	E_HF	E_LMP2	E_CCSD	E_CCAD(T)
																																													A120_struc.xyz.out	-469.74	-471.882	-472.014	-472.106
																																													A121_struc.xyz.out	-469.734	-471.88	-472.011	-472.103
																																													A122_struc.xyz.out	-469.731	-471.88	-472.01	-472.102
																																													A123_struc.xyz.out	-469.73	-471.879	-472.01	-472.101
																																													A124_struc.xyz.out	-469.726	-471.878	-472.008	-472.101
																																													A125_struc.xyz.out	-469.729	-471.877	-472.008	-472.1
																																													A126_struc.xyz.out	-469.727	-471.877	-472.007	-472.099
																																													A127_struc.xyz.out	-469.727	-471.876	-472.007	-472.099
																																													A128_struc.xyz.out	-469.724	-471.876	-472.006	-472.099
																																													A129_struc.xyz.out	-469.725	-471.875	-472.006	-472.098
																																													A1210_struc.xyz.out	-469.723	-471.874	-472.005	-472.097
																																													A1211_struc.xyz.out	-469.721	-471.873	-472.004	-472.096
																																													A1212_struc.xyz.out	-469.722	-471.872	-472.003	-472.095
																																													A160_struc.xyz.out	-625.931	-628.781	-628.954	-629.076
																																													A1600_struc.xyz.out	-625.918	-628.783	-628.952	-629.076
																																													A161_struc.xyz.out	-625.921	-628.779	-628.949	-629.072
																																													A163_struc.xyz.out	-625.921	-628.778	-628.949	-629.072
																																													A164_struc.xyz.out	-625.922	-628.777	-628.949	-629.071
																																													A162_struc.xyz.out	-625.916	-628.778	-628.947	-629.071
																																													A166_struc.xyz.out	-625.92	-628.777	-628.948	-629.071
																																													A167_struc.xyz.out	-625.918	-628.777	-628.947	-629.07
																																													A165_struc.xyz.out	-625.917	-628.777	-628.947	-629.07
																																													A168_struc.xyz.out	-625.916	-628.776	-628.947	-629.07
																																													A169_struc.xyz.out	-625.919	-628.775	-628.946	-629.069
																																													A1610_struc.xyz.out	-625.916	-628.776	-628.946	-629.069
																																													A1611_struc.xyz.out	-625.919	-628.775	-628.946	-629.069
																																													A1612_struc.xyz.out	-625.916	-628.775	-628.945	-629.068
																																													A1614_struc.xyz.out	-625.915	-628.774	-628.945	-629.068
																																													A1613_struc.xyz.out	-625.917	-628.774	-628.945	-629.068
																																													A1615_struc.xyz.out	-625.908	-628.773	-628.943	-629.067
																																													A1616_struc.xyz.out	-625.913	-628.772	-628.943	-629.066
																																													A2000_struc.xyz.out	-782.109	-785.685	-785.894	-786.049
																																													A200_struc.xyz.out	-782.123	-785.68	-785.893	-786.046
																																													A201_struc.xyz.out	-782.106	-785.678	-785.888	-786.043
																																													A205_struc.xyz.out	-782.113	-785.677	-785.888	-786.042
																																													A206_struc.xyz.out	-782.111	-785.676	-785.887	-786.041
																																													A207_struc.xyz.out	-782.111	-785.676	-785.887	-786.041
																																													A203_struc.xyz.out	-782.102	-785.677	-785.886	-786.042
																																													A2011_struc.xyz.out	-782.109	-785.676	-785.886	-786.04
																																													A2010_struc.xyz.out	-782.109	-785.676	-785.886	-786.04
																																													A204_struc.xyz.out	-782.102	-785.677	-785.886	-786.041
																																													A2012_struc.xyz.out	-782.11	-785.675	-785.886	-786.04
																																													A208_struc.xyz.out	-782.102	-785.677	-785.886	-786.041
																																													A202_struc.xyz.out	-782.095	-785.678	-785.885	-786.041
																																													A209_struc.xyz.out	-782.107	-785.676	-785.886	-786.04
																																													A2016_struc.xyz.out	-782.107	-785.675	-785.885	-786.04
																																													A2013_struc.xyz.out	-782.108	-785.675	-785.885	-786.039
																																													A2017_struc.xyz.out	-782.108	-785.674	-785.885	-786.039
																																													A2015_struc.xyz.out	-782.106	-785.674	-785.885	-786.039
																																													A2019_struc.xyz.out	-782.106	-785.674	-785.884	-786.039
																																													A2014_struc.xyz.out	-782.097	-785.675	-785.884	-786.039
																																													A2018_struc.xyz.out	-782.099	-785.674	-785.883	-786.039
																																													A2020_struc.xyz.out	-782.092	-785.673	-785.881	-786.037
[truncated: 20 more columns]

## Sheet: PNO-LCCSD(T), rext=0 S66x8 coef
(T) exp	2.9988		Default			sep	0.655634	1.04918	Tight			sep	0.655634	1.04918	0.39	0.3			0.66
coeff	0.730166		AVTZ	AVQZ	AV5Z	AV{T,Q}Z	AV{T,Q}Z tog	AV{Q,5}Z tog	AVTZ	AVQZ	AV5Z	AV{T,Q}Z	AV{T,Q}Z tog	AV{Q,5}Z tog	Default {T,Q}+c1[Tight-Default]/T	Tight {T,Q}+c1[Tight-Default]/T			Tight {T,Q}+c1[Tight-Default]/Q
CCSD exp	3.084	MAD	0.0531467	0.11197	3.63451	0.158388	0.172714	3.62868	0.07687	0.0916166		0.190538	0.201233		0.136025	0.173012			0.188011
coeff	0.700109	MSD	-0.00817247	0.0658201	-3.56659	0.112716	0.114332	-3.57241	-0.048645	0.0628532		0.136057	0.135955		0.0985479	0.123814			0.133997
SCF exp	1.63	RMSD	0.0633331	0.124946	4.35386	0.176801	0.190645	4.35374	0.0864683	0.104804		0.215419	0.225381		0.152474	0.194731			0.212725
coeff	0.243672	5MAD/4RMSD	1.04895	1.12018	1.04347	1.11982	1.13243	1.04183	1.11125	1.09272		1.10563	1.11607		1.11515	1.11058			1.10478
		MAD(12)	0.038838	0.123992	0.100868	0.170023	0.181359	0.0766059	0.0727255	0.107456	0.10231	0.218579	0.22559	0.0969117	0.138763	0.192824			0.214676
		MAD(16)	0.0417716	0.157076		0.220539	0.235586		0.0944341	0.134921		0.275397	0.285294		0.184198	0.245765			0.270671
		MAD(20)	0.0705315	0.0685849		0.101426	0.116877		0.0650198	0.0475096		0.10582	0.119265		0.0954624	0.102795			0.105857
																				E_conf (kcal/mol)												E_conf (kcal/mol)
																				PNO-Default												PNO-Tight
		Revised																		AVTZ				AVQZ				AV5Z				AVTZ				AVQZ				AV5Z
CnH2n+2		REF																		E_HF	ΔE_LMP2	ΔE_[LCCSD-LMP2]	E_Δ(T)	E_HF	ΔE_LMP2	ΔE_[LCCSD-LMP2]	E_Δ(T)	E_HF	ΔE_LMP2	ΔE_[LCCSD-LMP2]	E_Δ(T)	E_HF	ΔE_LMP2	ΔE_[LCCSD-LMP2]	E_Δ(T)	E_HF	ΔE_LMP2	ΔE_[LCCSD-LMP2]	E_Δ(T)	E_HF	ΔE_LMP2	ΔE_[LCCSD-LMP2]	E_Δ(T)
n=12	1	1.81605	1.88095	1.91818	1.8986	1.94111	1.94259	1.87805	1.81211	1.89756	1.88488	1.95431	1.95358	1.87158	1.91574	1.93293			1.93997	3.80381	-2.15388	0.445068	-0.214045	3.81066	-2.14239	0.464306	-0.2144	3.81168	-2.17338	0.478876	-0.218579	3.80381	-2.23991	0.476104	-0.227892	3.81066	-2.16605	0.478991	-0.226041	3.81168	-2.17454	0.47436	-0.226618
	2	2.05095	2.09522	2.16897	2.14274	2.20892	2.21732	2.11522	1.99204	2.1478	2.13594	2.24532	2.24993	2.1235	2.17708	2.21898			2.23596	5.75675	-4.11686	0.893063	-0.437734	5.78199	-4.084	0.913719	-0.442741	5.78762	-4.13002	0.935091	-0.449952	5.75675	-4.24465	0.931842	-0.451902	5.78199	-4.11784	0.935989	-0.45233	5.78762	-4.13352	0.936486	-0.454648
	3	2.49223	2.5343	2.60639	2.58831	2.64674	2.65366	2.56933	2.44236	2.59272	2.58269	2.68797	2.6913	2.57216	2.61781	2.66372			2.68228	5.81058	-3.63264	0.745312	-0.388949	5.8325	-3.60187	0.768722	-0.392957	5.83789	-3.64264	0.792456	-0.3994	5.81058	-3.75442	0.787148	-0.400945	5.8325	-3.63188	0.793301	-0.401198	5.83789	-3.64523	0.792914	-0.402885
	4	3.1561	3.1502	3.29281	3.27008	3.3696	3.38631	3.24624	3.01783	3.27436	3.27568	3.43117	3.44255	3.27706	3.33469	3.40284			3.43037	8.30817	-5.64404	1.15177	-0.665692	8.35817	-5.56623	1.17422	-0.673344	8.36741	-5.6197	1.20573	-0.683359	8.30817	-5.80235	1.19748	-0.685478	8.35817	-5.6053	1.20593	-0.684441	8.36741	-5.6069	1.20212	-0.686942
	5	3.66006	3.67304	3.75089	3.73781	3.79388	3.80193	3.72409	3.59639	3.74429	3.73947	3.83646	3.84126	3.73442	3.77203	3.81826			3.8369	6.51737	-3.02227	0.525291	-0.34735	6.54237	-2.98989	0.549041	-0.350623	6.54595	-3.02291	0.572385	-0.357619	6.51737	-3.12469	0.562122	-0.35842	6.54237	-3.01551	0.574812	-0.357378	6.54595	-3.01861	0.57095	-0.358817
	6	3.8763	3.89477	3.98434	3.97109	4.03124	4.04306	3.95719	3.79268	3.97546	3.97353	4.0878	4.0953	3.9715	4.00324	4.06467			4.08944	7.92784	-4.35	0.823408	-0.506474	7.96205	-4.30655	0.841591	-0.512752	7.96947	-4.34712	0.869585	-0.520853	7.92784	-4.47281	0.858342	-0.520687	7.96205	-4.335	0.869529	-0.521115	7.96947	-4.34139	0.869041	-0.523594
	7	4.15636	4.1942	4.27404	4.25501	4.31649	4.32639	4.23504	4.09481	4.25848	4.25222	4.35979	4.36579	4.24565	4.28763	4.33598			4.35552	7.78863	-3.88601	0.720427	-0.428849	7.81773	-3.85758	0.7484	-0.434507	7.82282	-3.89955	0.773479	-0.441739	7.78863	-4.01106	0.760022	-0.442784	7.81773	-3.89146	0.775151	-0.442938	7.82282	-3.8973	0.771865	-0.445169
	8	4.30521	4.3411	4.45003	4.4282	4.5052	4.52145	4.4053	4.22482	4.43782	4.43572	4.56611	4.57747	4.43351	4.4761	4.54259			4.56942	9.71421	-5.83349	1.14559	-0.685209	9.75971	-5.7802	1.16634	-0.695818	9.76939	-5.82766	1.1928	-0.706333	9.71421	-5.96058	1.17907	-0.707875	9.75971	-5.81323	1.2014	-0.710049	9.76939	-5.81426	1.19387	-0.713282
	9	4.89291	4.93799	5.02208	5.00086	5.06513	5.07721	4.97861	4.82547	5.01303	4.99915	5.12877	5.136	4.98458	5.03332	5.10225			5.13003	9.21297	-4.58461	0.841705	-0.532073	9.24706	-4.56149	0.877123	-0.540613	9.25297	-4.61157	0.909814	-0.550358	9.21297	-4.7261	0.887297	-0.548697	9.24706	-4.58948	0.904629	-0.549173	9.25297	-4.60706	0.905601	-0.552364
	10	5.45383	5.44566	5.58535	5.56533	5.66004	5.67693	5.54434	5.30877	5.56532	5.57159	5.72216	5.73352	5.57817	5.62355	5.69246			5.72031	10.7468	-5.65531	1.03397	-0.679785	10.7967	-5.58906	1.06846	-0.690735	10.8068	-5.64174	1.10156	-0.70125	10.7468	-5.81487	1.07761	-0.700753	10.7967	-5.63017	1.09961	-0.700803	10.8068	-5.62808	1.0967	-0.703792
	11	5.99214	6.05291	6.14286	6.10183	6.18569	6.20184	6.05879	5.90483	6.11712	6.11549	6.24593	6.2563	6.11379	6.14408	6.21187			6.23931	11.4474	-5.76998	1.04819	-0.672735	11.4906	-5.74878	1.08779	-0.686802	11.4994	-5.82339	1.12474	-0.698959	11.4474	-5.94174	1.09378	-0.694646	11.4906	-5.79608	1.12017	-0.697619	11.4994	-5.79829	1.11485	-0.700502
	12	6.56454	6.65425	6.70865	6.66722	6.73289	6.74431	6.62376	6.53185	6.68218	6.67803	6.77383	6.78074	6.67367	6.69657	6.74402			6.76328	11.2265	-4.86745	0.845831	-0.550668	11.2561	-4.87353	0.887922	-0.56186	11.2611	-4.94111	0.919885	-0.572617	11.2265	-5.01501	0.888714	-0.5684	11.2561	-4.92055	0.918481	-0.571863	11.2611	-4.92111	0.911891	-0.573814
n=16	`00	-0.48756	-0.412782	-0.289178		-0.235629	-0.208139		-0.607691	-0.331701		-0.171004	-0.150753		-0.284154	-0.209225			-0.178818	8.13723	-9.33131	1.93415	-1.15284	8.20784	-9.28496	1.96589	-1.17796	8.22615	-9.35387	1.9892	-1.19302	8.13723	-9.5432	1.9898	-1.19151	8.20784	-9.33033	1.99207	-1.20129	0	0	0	0
	1	2.1529	2.15994	2.28612		2.35662	2.36885		2.03725	2.26779		2.41159	2.41893		2.321	2.38213			2.40683	6.25382	-4.51667	0.929643	-0.506848	6.29258	-4.44754	0.953146	-0.51207	6.30029	-4.42075	0.961485	-0.516178	6.25382	-4.66668	0.978111	-0.528001	6.29258	-4.47985	0.979852	-0.524797	0	0	0	0
	3	2.53527	2.58125	2.68688		2.74499	2.75614		2.46574	2.67097		2.79905	2.80553		2.71109	2.77087			2.79502	6.67904	-4.57312	0.968609	-0.493267	6.71335	-4.51769	0.990595	-0.499372	6.7189	-4.49544	0.996807	-0.503435	6.67904	-4.7191	1.01883	-0.513027	6.71335	-4.55249	1.02109	-0.510985	0	0	0	0
	4	2.67503	2.70717	2.7826		2.8233	2.83206		2.61051	2.77257		2.87404	2.87882		2.79436	2.84982			2.8722	5.99341	-3.60439	0.710756	-0.392611	6.01969	-3.56632	0.725877	-0.396648	6.02443	-3.54176	0.737749	-0.400962	5.99341	-3.7294	0.753394	-0.406898	6.01969	-3.59509	0.754637	-0.406669	0	0	0	0
	2	2.94178	2.96628	3.12123		3.2025	3.22282		2.78883	3.09432		3.28136	3.2946		3.15361	3.24136			3.27684	9.75277	-7.4097	1.50288	-0.879661	9.81147	-7.33486	1.53831	-0.893688	9.82377	-7.32681	1.55553	-0.903165	9.75277	-7.6252	1.56977	-0.908499	9.81147	-7.3858	1.5781	-0.909454	0	0	0	0
	6	3.23742	3.24365	3.36052		3.4275	3.43715		3.14076	3.35198		3.4852	3.49046		3.39703	3.4596			3.48482	7.21045	-4.31857	0.841171	-0.489407	7.24267	-4.25837	0.870462	-0.494245	7.24946	-4.23465	0.883136	-0.498362	7.21045	-4.46234	0.896486	-0.503838	7.24267	-4.29159	0.902907	-0.502013	0	0	0	0
	7	3.282	3.32468	3.44367		3.5098	3.52169		3.20261	3.41749		3.55095	3.55837		3.47408	3.52175			3.54109	8.41376	-5.65352	1.18467	-0.620233	8.45092	-5.59592	1.21629	-0.627622	8.45963	-5.58766	1.23196	-0.633896	8.41376	-5.81549	1.24194	-0.637613	8.45092	-5.64671	1.25159	-0.638315	0	0	0	0
	5	3.34458	3.37714	3.51595		3.59226	3.60696		3.23727	3.48881		3.64431	3.65372		3.55241	3.61176			3.6358	9.09153	-6.308	1.31021	-0.7166	9.13663	-6.24764	1.35314	-0.726172	9.14541	-6.24265	1.36761	-0.733498	9.09153	-6.49658	1.37951	-0.737192	9.13663	-6.29922	1.38889	-0.737489	0	0	0	0
	8	3.68337	3.73968	3.85248		3.91213	3.92642		3.59883	3.82733		3.96825	3.97714		3.87149	3.93489			3.96055	9.44372	-6.33934	1.32488	-0.689581	9.48535	-6.28771	1.3547	-0.699862	9.49392	-6.29533	1.37314	-0.707166	9.44372	-6.51973	1.38477	-0.709934	9.48535	-6.33948	1.3933	-0.711838	0	0	0	0
	9	3.98197	4.00617	4.10072		4.14973	4.16271		3.8964	4.09226		4.21242	4.22068		4.11989	4.18775			4.2151	7.86907	-4.16004	0.771883	-0.47474	7.90627	-4.11981	0.79598	-0.481716	7.91168	-4.09134	0.801768	-0.485851	7.86907	-4.29539	0.813215	-0.490501	7.90627	-4.14323	0.81951	-0.490278	0	0	0	0
	10	4.0828	4.11507	4.25162		4.32488	4.34114		3.97731	4.22784		4.38117	4.3921		4.28742	4.35077			4.3764	9.70307	-6.12877	1.23313	-0.692358	9.7514	-6.05853	1.26023	-0.701492	9.76127	-6.0416	1.2701	-0.707918	9.70307	-6.29259	1.28238	-0.715559	9.7514	-6.10222	1.2945	-0.715834	0	0	0	0
	11	4.35361	4.43842	4.4799		4.49681	4.50709		4.33577	4.46605		4.54539	4.55147		4.46706	4.52067			4.54233	7.92623	-3.74553	0.675266	-0.417547	7.95212	-3.74592	0.701434	-0.427737	7.95563	-3.72028	0.707162	-0.432303	7.92623	-3.86982	0.713596	-0.434232	7.95212	-3.7748	0.724957	-0.436223	0	0	0	0
	12	4.53877	4.56544	4.68702		4.75401	4.76673		4.44158	4.65844		4.79236	4.80062		4.71842	4.76346			4.78176	9.51745	-5.34008	1.00827	-0.620202	9.5566	-5.28219	1.04136	-0.628753	9.56534	-5.25889	1.04979	-0.634312	9.51745	-5.48829	1.05672	-0.64431	9.5566	-5.32309	1.07042	-0.645499	0	0	0	0
	14	4.94717	5.02864	5.11453		5.15629	5.17085		4.9021	5.08386		5.193	5.20303		5.12149	5.16506			5.18278	10.3022	-5.77305	1.1364	-0.636942	10.3417	-5.74889	1.17108	-0.649316	10.3486	-5.75031	1.17509	-0.656418	10.3022	-5.92258	1.18123	-0.658789	10.3417	-5.78824	1.19296	-0.662527	0	0	0	0
	13	5.01992	5.04596	5.15216		5.21123	5.22178		4.93478	5.13791		5.26508	5.27109		5.17843	5.23774			5.26169	9.1016	-4.3111	0.747458	-0.49199	9.13464	-4.26948	0.785453	-0.498459	9.13955	-4.24804	0.795448	-0.503571	9.1016	-4.45508	0.798461	-0.510189	9.13464	-4.30017	0.812244	-0.508805	0	0	0	0
	15	5.84487	5.80711	6.06878		6.20932	6.24034		5.62953	6.03487		6.27647	6.30063		6.17108	6.24736			6.27826	14.8091	-9.70824	1.89599	-1.18969	14.9013	-9.56289	1.93899	-1.20859	14.9198	-9.55102	1.95499	-1.21983	14.8091	-9.91461	1.95774	-1.22265	14.9013	-9.62085	1.98031	-1.22585	0	0	0	0
	16	6.10653	6.1812	6.2957		6.35384	6.37077		6.04346	6.27329		6.41251	6.42397		6.31705	6.38265			6.40918	11.5976	-5.82521	1.07743	-0.668588	11.645	-5.78304	1.11522	-0.681454	11.6521	-5.76093	1.12315	-0.688128	11.5976	-5.98638	1.12579	-0.693527	11.645	-5.82343	1.14684	-0.695092	0	0	0	0
n=20	0	2.19831	2.08111	1.94084		1.8845	1.84888		2.3168	1.98773		1.79865	1.77198		1.9408	1.84269			1.80292	-9.02167	12.1303	-2.5206	1.49314	-9.11123	12.079	-2.55266	1.52578	0	0	0	0	-9.02167	12.378	-2.58302	1.54347	-9.11123	12.1265	-2.58534	1.55775	0	0	0	0
	1	4.1496	4.07781	4.11017		4.14186	4.13138		4.11721	4.12378		4.13732	4.12809		4.14675	4.13991			4.13708	1.50396	2.96628	-0.790603	0.398164	1.48502	2.99302	-0.779121	0.411249	0	0	0	0	1.50396	2.98309	-0.777744	0.407905	1.48502	2.98572	-0.764703	0.417749	0	0	0	0
	5	4.8075	4.77552	4.6801		4.64572	4.61753		4.90425	4.72302		4.62817	4.6042		4.66774	4.64282			4.63252	-3.09804	8.4817	-1.73901	1.13086	-3.1672	8.44511	-1.7574	1.15959	0	0	0	0	-3.09804	8.59085	-1.75418	1.16562	-3.1672	8.46993	-1.76081	1.1811	0	0	0	0
	6	4.99225	4.95097	4.89879		4.89127	4.86459		5.05936	4.92727		4.86341	4.84067		4.90686	4.87319			4.85946	-1.7534	7.14336	-1.42141	0.982413	-1.81508	7.12958	-1.42631	1.01061	0	0	0	0	-1.7534	7.2241	-1.42494	1.0136	-1.81508	7.13985	-1.42632	1.02882	0	0	0	0
	7	5.2733	5.23165	5.18182		5.17503	5.14915		5.33245	5.21045		5.15278	5.13046		5.18847	5.1607			5.14935	-1.51294	7.23279	-1.47895	0.990744	-1.57261	7.21848	-1.48315	1.01911	0	0	0	0	-1.51294	7.31165	-1.48148	1.01523	-1.57261	7.23506	-1.48439	1.03238	0	0	0	0
	3	4.84911	4.71143	4.85558		4.95287	4.95008		4.7348	4.85202		4.9304	4.92887		4.9592	4.93588			4.92652	4.30476	0.46802	-0.172414	0.111066	4.31351	0.574035	-0.155333	0.123362	0	0	0	0	4.30476	0.459923	-0.146909	0.117024	4.31351	0.540352	-0.129201	0.127353	0	0	0	0
	11	5.60335	5.55198	5.52055		5.52503	5.49994		5.6398	5.54253		5.50061	5.47875		5.53419	5.5051			5.49326	-0.465943	6.44141	-1.31586	0.892365	-0.5223	6.43651	-1.31166	0.917996	0	0	0	0	-0.465943	6.50007	-1.3116	0.91727	-0.5223	6.44226	-1.31004	0.932605	0	0	0	0
	10	5.58463	5.54532	5.51012		5.50987	5.48705		5.6433	5.54649		5.50278	5.48302		5.52526	5.51242			5.50703	-0.522601	6.47672	-1.30986	0.901053	-0.574283	6.47103	-1.31416	0.927532	0	0	0	0	-0.522601	6.54139	-1.30572	0.930225	-0.574283	6.4791	-1.3042	0.945886	0	0	0	0
	4	5.31305	5.23102	5.31543		5.37781	5.37077		5.25386	5.31826		5.36655	5.36049		5.37968	5.36734			5.36236	3.81604	1.54383	-0.373199	0.244345	3.80973	1.60522	-0.357246	0.257719	0	0	0	0	3.81604	1.54046	-0.357034	0.254396	3.80973	1.58658	-0.343082	0.265032	0	0	0	0
	12	5.74407	5.70393	5.65926		5.65431	5.62996		5.80638	5.69432		5.64186	5.62085		5.66992	5.65159			5.644	-0.717231	6.90481	-1.43439	0.950744	-0.77314	6.89523	-1.44067	0.977839	0	0	0	0	-0.717231	6.97867	-1.43458	0.979523	-0.77314	6.90655	-1.43415	0.995068	0	0	0	0
	8	5.28175	5.16762	5.29778		5.38707	5.38311		5.18569	5.29708		5.37312	5.37011		5.39016	5.37553			5.36965	4.09755	1.24124	-0.380243	0.209068	4.10258	1.34447	-0.373617	0.224347	0	0	0	0	4.09755	1.23805	-0.367644	0.217733	4.10258	1.31608	-0.35123	0.229646	0	0	0	0
	2	5.05006	4.94013	5.15021		5.27692	5.28795		4.96362	5.13816		5.23994	5.25259		5.29711	5.25964			5.24464	8.57985	-3.92511	0.749727	-0.464333	8.62453	-3.77781	0.767215	-0.463724	0	0	0	0	8.57985	-3.91403	0.766411	-0.468601	8.62453	-3.81516	0.798098	-0.469304	0	0	0	0
	9	5.77278	5.72113	5.71885		5.73715	5.71736		5.79979	5.75557		5.7443	5.72658		5.74804	5.75018			5.75082	0.703319	5.29894	-1.04295	0.761814	0.661325	5.3096	-1.0379	0.785827	0	0	0	0	0.703319	5.3281	-1.02246	0.790828	0.661325	5.30674	-1.02061	0.808115	0	0	0	0
	16	6.00602	5.97492	5.96141		5.97208	5.95255		6.03952	5.98364		5.96437	5.947		5.97774	5.96638			5.96167	1.08764	5.12829	-0.999748	0.758739	1.04509	5.12645	-0.992587	0.782458	0	0	0	0	1.08764	5.15235	-0.985346	0.78488	1.04509	5.1185	-0.979575	0.799626	0	0	0	0
	13	6.11757	6.08653	6.06402		6.07046	6.04926		6.16231	6.09318		6.0667	6.04785		6.07882	6.07058			6.06709	0.594022	5.88869	-1.23229	0.836115	0.547044	5.88637	-1.23052	0.861127	0	0	0	0	0.594022	5.93231	-1.22419	0.860179	0.547044	5.88973	-1.21993	0.876328	0	0	0	0
	17	6.32888	6.2791	6.26589		6.27743	6.25723		6.37795	6.29302		6.25405	6.23735		6.29578	6.267			6.25525	0.368608	6.40682	-1.35977	0.863447	0.324743	6.41068	-1.3584	0.888866	0	0	0	0	0.368608	6.48394	-1.36543	0.890822	0.324742	6.41981	-1.35766	0.906131	0	0	0	0
	15	6.51723	6.46978	6.48742		6.51759	6.49898		6.53708	6.51663		6.5199	6.50322		6.52523	6.52341			6.5225	1.90193	4.88315	-1.02174	0.706436	1.86446	4.90465	-1.01194	0.730254	0	0	0	0	1.90193	4.90342	-0.999404	0.731132	1.86446	4.89722	-0.99245	0.747397	0	0	0	0
	19	6.65435	6.61277	6.59686		6.60611	6.58642		6.68686	6.63312		6.61558	6.59789		6.61532	6.62012			6.62182	1.6506	5.303	-1.0987	0.757874	1.60757	5.30145	-1.09511	0.782945	0	0	0	0	1.6506	5.33356	-1.08432	0.787022	1.60757	5.3039	-1.0802	0.801848	0	0	0	0
	14	6.37711	6.31244	6.41554		6.48258	6.48314		6.33864	6.41947		6.4709	6.47247		6.49336	6.48033			6.47507	7.2047	-0.83923	0.00898643	-0.0620168	7.21628	-0.768503	0.025248	-0.0574849	0	0	0	0	7.2047	-0.837099	0.0313982	-0.0603583	7.21628	-0.793542	0.0532507	-0.0565185	0	0	0	0
	18	6.74072	6.60969	6.77861		6.89036	6.88937		6.63212	6.78357		6.88305	6.88287		6.89812	6.8896			6.88614	5.93719	0.91045	-0.387113	0.149166	5.95244	1.02721	-0.364837	0.163799	0	0	0	0	5.93719	0.899181	-0.362062	0.157816	5.95244	1.00209	-0.34248	0.171521	0	0	0	0
	20	7.93775	7.78339	8.02295		8.16976	8.18001		7.81342	8.01961		8.14313	8.1548		8.19172	8.16381			8.1526	10.6248	-2.86176	0.350028	-0.329642	10.6706	-2.69312	0.374013	-0.328574	0	0	0	0	10.6248	-2.85618	0.373871	-0.329036	10.6706	-2.7345	0.409235	-0.325752	0	0	0	0
